# Supplementary material for: Study on the effect of magnesium on leaf metabolites, growth and quality of tea tree
Source: Front Plant Sci. 2023 Sep 8;14:1192151. doi: 10.3389/fpls.2023.1192151 (PMC10514580; doi:10.3389/fpls.2023.1192151)
Supplement: Supplementary file 1 [file Table_1.xlsx]

## Sheet: Metabolomics data of tea leaves
Index	Q1 (Da)	Q3 (Da)	Molecular weight (Da)	Formula	Ionization model	Compounds	Class I	Class II	CAS	Level	Content of metabolites in tea leaves under M1 (Control) treatment			Content of metabolites in tea leaves under M2 (0.4 mmol/L) treatment			Content of metabolites in tea leaves under M3 (0.8 mmol/L) treatment			QC01	QC02	QC03	cpd_ID	kegg_map
											Repeat 1	Repeat 2	Repeat 3	Repeat 1	Repeat 2	Repeat 3	Repeat 1	Repeat 2	Repeat 3
pmn001694	329.23	229.15	330.241	C18H34O5	[M-H]-	9,10,13-Trihydroxy-11-Octadecenoic Acid	Lipids	Free fatty acids	29907-57-1	3	73604.7	83920.2	73459.8	57507.9	55246.2	56414.6	49386.5	45844.8	48203.1	71912.9	71965.8	72128.6	C14835	ko00591
Cmmn012461	299.2	299.2	300.209	C20H28O2	[M-H]-	Dehydroabietic acid	Terpenoids	Ditepenoids	1740-19-8	3	569805	1.62674e+06	2.33729e+06	674231	814481	826595	551366	709244	665794	1.66412e+06	1.65857e+06	1.66047e+06	C12078	-
Hmcp001629	697.16	449.1	696.154	C30H32O19	[M+H]+	Kaempferol-3-O-(6''-Malonyl)glucoside-7-O-Glucoside	Flavonoids	Flavonols	-	3	17296.9	17401.3	16262.2	16341.9	12996.9	25953.2	11296.6	11660.4	18029.2	17670.8	17710.4	17641.9	-	-
Zahp003766	597.15	303.05	596.138	C26H28O16	[M+H]+	Quercetin 3-O-glucoside 7-O-xyloside	Flavonoids	Flavonols	-	3	711190	842648	804726	901743	777729	672010	677495	791370	938444	786412	784973	783143	-	-
MWSslk132	285.21	223.21	286.214	C16H30O4	[M-H]-	Hexadecanedioic acid	Lipids	Free fatty acids	505-54-4	3	95766.5	99359.4	99808.7	89991.5	88414.7	101622	77097.8	89330.6	100571	101300	101328	100923	C19615	ko00073,ko01100
Zjyp102945	205.19	121.1	204.188	C15H24	[M+H]+	iso-Valencene	Terpenoids	Sesquiterpenoids	-	3	2.12673e+06	2.22578e+06	2.11844e+06	2.97371e+06	2.40491e+06	2.53364e+06	2.40949e+06	2.55197e+06	2.19888e+06	2.48116e+06	2.47766e+06	2.49261e+06	-	-
HJN055	435.13	273.08	436.137	C21H24O10	[M-H]-	Dihydrocharcone-4'-O-glucoside	Flavonoids	Chalcones	-	2	1.16421e+07	1.19231e+07	1.14257e+07	1.24559e+07	9.93293e+06	1.65699e+07	1.01429e+07	1.4039e+07	1.06331e+07	1.39906e+07	1.39202e+07	1.39055e+07	-	-
Lmqn000859	343.1	171.05	344.111	C15H20O9	[M-H]-	4-O-Glucosyl-2-hydroxy-6-methoxyacetophenone	Phenolic acids	Phenolic acids	-	3	335759	351513	329644	366733	430601	352641	278558	383555	414774	378326	376558	375917	-	-
MWSmce341	279.16	149.03	278.152	C16H22O4	[M+H]+	Butyl isobutyl phthalate*	Phenolic acids	Phenolic acids	17851-53-5	3	3.59797e+06	3.38951e+06	3.61518e+06	5.09194e+06	3.72818e+06	4.20167e+06	4.33214e+06	4.37231e+06	3.39257e+06	3.88354e+06	3.85659e+06	3.87419e+06	-	-
pme0534	195.05	75.01	196.058	C6H12O7	[M-H]-	Gluconic acid	Others	Saccharides	526-95-4	1	4.97341e+06	4.84898e+06	4.08574e+06	5.55698e+06	8.24987e+06	5.42008e+06	8.19884e+06	1.08062e+07	1.00856e+07	5.83639e+06	5.84774e+06	5.87695e+06	C00257	ko00030,ko01100,ko01110,ko01200
Lmsn004674	309.1	147.05	310.105	C15H18O7	[M-H]-	1-O-Cinnamoyl-β-D-glucose	Phenolic acids	Phenolic acids	40004-96-4	3	465923	506845	517497	592051	450442	534157	376849	407235	501845	573782	571360	569643	-	-
Hmln000659	331.07	169.01	332.074	C13H16O10	[M-H]-	3-O-Galloyl-D-glucose*	Phenolic acids	Phenolic acids	-	2	6.97956e+07	7.08645e+07	7.02345e+07	6.88089e+07	6.73344e+07	7.84388e+07	1.08798e+07	6.66054e+07	6.97474e+07	7.23203e+07	7.25725e+07	7.20114e+07	-	-
pme2914	161.05	99.05	162.053	C6H10O5	[M-H]-	3-Hydroxy-3-methylpentane-1,5-dioic acid	Amino acids and derivatives	Amino acids and derivatives	503-49-1	3	2.20226e+06	4.54966e+06	2.52439e+06	2.74612e+06	4.15442e+06	2.66354e+06	3.67685e+06	4.9089e+06	3.70307e+06	3.09643e+06	3.07488e+06	3.07332e+06	C03761	-
Lmyn001269	609.15	285.04	610.154	C27H30O16	[M-H]-	Kaempferol-3-O-sophoroside	Flavonoids	Flavonols	19895-95-5	3	1.909e+06	2.11794e+06	2.18034e+06	2.55779e+06	2.22312e+06	3.04841e+06	2.16265e+06	2.51781e+06	2.65312e+06	2.39144e+06	2.37772e+06	2.39808e+06	C12634	ko00944,ko01110
mws1195	179.07	147.04	178.063	C10H10O3	[M+H]+	p-Coumaric acid methyl ester	Phenolic acids	Phenolic acids	3943-97-3	3	343973	403031	352400	489499	545293	530140	439891	523231	683657	480777	482631	485319	-	-
mws0344	165.04	75.01	166.048	C5H10O6	[M-H]-	D-Xylonic acid	Others	Saccharides	526-91-0	2	1.01713e+07	9.9438e+06	1.07872e+07	1.30493e+07	1.51893e+07	1.2591e+07	2.01195e+07	2.10219e+07	2.13673e+07	1.38869e+07	1.38589e+07	1.39871e+07	C00502	ko00040,ko01100
MWS1900	215.13	153.13	216.136	C11H20O4	[M-H]-	Undecanedioic acid	Lipids	Free fatty acids	1852-04-6	3	89681	97870.4	119500	119748	98497.6	124481	105199	92115.9	97230.2	117995	118768	117590	-	-
mws0048	431.1	311.05	432.106	C21H20O10	[M-H]-	Apigenin-8-C-Glucoside (Vitexin)	Flavonoids	Flavones	3681-93-4	3	6.12788e+06	5.99615e+06	5.86579e+06	6.07384e+06	6.64351e+06	7.26869e+06	4.17077e+06	7.16381e+06	6.55079e+06	6.874e+06	6.82457e+06	6.89514e+06	C01460	ko00941,ko00944
mws1050	148.06	88.04	147.053	C5H9NO4	[M+H]+	O-Acetylserine	Amino acids and derivatives	Amino acids and derivatives	5147-00-2	3	113233	118516	157979	136806	220816	263679	170063	156293	173168	157067	157220	155687	C00979	ko00270,ko00908,ko00920,ko01100,ko01110,ko01200,ko01230,ko04122
pmb3068	337.09	163.04	338.1	C16H18O8	[M-H]-	1-O-p-Coumaroylquinic acid	Phenolic acids	Phenolic acids	-	1	1.6981e+06	1.65794e+06	1.60967e+06	1.26132e+06	1.02123e+06	1.69121e+06	993227	1.49343e+06	1.52725e+06	1.58389e+06	1.59308e+06	1.60172e+06	-	-
pme0490	124.04	78.03	123.032	C6H5NO2	[M+H]+	Nicotinic acid (Vitamin B3)	Others	Vitamin	59-67-6	2	290343	250654	226682	236593	253294	232816	267377	288372	321779	286421	283987	287013	C00253	ko00760,ko00960,ko01100,ko01110,ko01240
Zahp012577	280.26	81.07	279.256	C18H33NO	[M+H]+	octadecadienoic acid amide	Alkaloids	Alkaloids	-	2	221020	230132	218480	156870	390883	176932	107833	103650	110800	204180	203584	205833	-	-
Lsjp211240	123.05	80.05	122.048	C6H6N2O	[M+H]+	Nicotinamide	Others	Vitamin	98-92-0	1	2.87227e+06	2.79891e+06	2.89673e+06	1.24725e+06	1.59276e+06	1.47374e+06	4.69339e+06	2.339e+06	2.07344e+06	2.32383e+06	2.33447e+06	2.35163e+06	C00153	ko00760,ko01100,ko01240
pmf0175	157.16	157.16	158.167	C10H22O	[M-H]-	2-Decanol*	Others	Saccharides	1120-06-5	3	1.08117e+07	1.09641e+07	1.11998e+07	1.23193e+07	1.21534e+07	1.23208e+07	1.1347e+07	1.16119e+07	1.17668e+07	1.21613e+07	1.20802e+07	1.22326e+07	-	-
Wcsp002246	344.13	147.04	343.121	C22H17NO3	[M+H]+	N-Phenylethylcrinasiadine	Alkaloids	Alkaloids	-	1	4.2871e+06	4.23671e+06	3.89094e+06	3.24967e+06	4.57745e+06	5.22456e+06	3.5361e+06	5.21833e+06	5.63456e+06	4.55113e+06	4.51208e+06	4.49395e+06	-	-
pme0137	187.07	125.07	188.08	C7H12N2O4	[M-H]-	N-Acetyl-L-Glutamine	Amino acids and derivatives	Amino acids and derivatives	2490-97-3	3	1.52316e+06	1.63872e+06	1.69171e+06	1.56191e+06	1.5315e+06	1.54061e+06	1.66917e+06	1.5684e+06	1.6958e+06	1.50422e+06	1.52085e+06	1.52162e+06	-	-
Lmbn000216	147.03	57.0344	148.037	C5H8O5	[M-H]-	3-Methylmalic acid*	Organic acids	Organic acids	152204-30-3	3	401559	341201	351167	341790	195838	336557	189530	471383	599126	425854	422168	420425	C06032	ko00290,ko00660,ko01100,ko01210,ko01230
mws2105	229.09	211.08	228.079	C14H12O3	[M+H]+	Benzyl salicylate	Phenolic acids	Phenolic acids	118-58-1	3	50154.5	43347.7	48742	55281.9	46853.4	34192.8	56352.5	66536.3	90514.9	57969.9	58646.6	57995.1	-	-
Lmjp002461	611.16	303.05	610.153	C27H30O16	[M+H]+	Quercetin-3-O-neohesperidoside*	Flavonoids	Flavonols	117611-67-3	1	4.13227e+07	3.87233e+07	3.92853e+07	4.28354e+07	3.85774e+07	3.6616e+07	3.29776e+07	4.13538e+07	4.27177e+07	3.79585e+07	3.80246e+07	3.75605e+07	-	-
Zmhn003082	357.08	173.04	358.09	C15H18O10	[M-H]-	5-O-Galloyl-methyl quinine ester	Phenolic acids	Phenolic acids	-	3	441064	426143	483748	390913	314311	324841	191328	360362	469419	415533	415058	420206	-	-
mws1350	181.05	151	182.058	C9H10O4	[M-H]-	Syringaldehyde; 4-Hydroxy-3,5-Dimethoxybenzaldehyde	Phenolic acids	Phenolic acids	134-96-3	3	820941	894424	823178	1.1158e+06	655999	985051	765498	1.35839e+06	688551	891052	885111	897455	-	-
Lmsn002288	503.14	341.09	504.148	C21H28O14	[M-H]-	1-O-Caffeoyl-(6-O-glucosyl)-β-D-glucose	Phenolic acids	Phenolic acids	-	1	155840	192102	177467	169623	189095	162890	172242	117554	107414	174794	173995	172413	-	-
pmp000682	538.23	359.15	520.194	C26H32O11	[M+NH4]+	Matairesinol-4'-O-glucoside (Matairesinoside)	Lignans and Coumarins	Lignans	23202-85-9	1	5.21943e+06	5.28316e+06	4.93268e+06	4.31147e+06	5.37937e+06	6.81132e+06	5.20092e+06	5.46126e+06	3.98987e+06	4.80627e+06	4.84986e+06	4.78358e+06	-	-
pmb0665	611.16	465.1	610.153	C27H30O16	[M+H]+	Orientin-7-O-glucoside	Flavonoids	Flavones	-	3	1.4374e+06	1.47019e+06	1.38116e+06	1.6104e+06	1.4051e+06	1.15348e+06	1.2069e+06	2.00535e+06	1.87582e+06	1.62479e+06	1.60966e+06	1.60256e+06	-	-
MWS00330g	116.071	70.0662	115.063	C5H9NO2	[M+H]+	1-Amino-1-cyclobutane-carboxylic-acid	Amino acids and derivatives	Amino acids and derivatives	22264-50-2	3	2.60419e+07	2.68393e+07	2.62947e+07	3.35824e+07	3.05853e+07	2.09129e+07	3.00821e+07	2.92544e+07	2.34101e+07	2.69766e+07	2.72352e+07	2.73608e+07	-	-
pme2828	140.03	98.96	139.027	C6H5NO3	[M+H]+	4-Nitrophenol	Phenolic acids	Phenolic acids	100-02-7	3	1.53966e+07	1.54211e+07	1.61966e+07	1.71096e+07	2.67222e+07	1.50685e+07	1.42617e+07	1.64617e+07	2.29962e+07	1.56006e+07	1.53995e+07	1.54104e+07	C00870	-
Jmwn002620	341.086	161.02	342.095	C15H18O9	[M-H]-	Vanillic Acid-4-O-Glucuronide	Phenolic acids	Phenolic acids	-	3	4.11924e+06	3.91352e+06	3.93535e+06	4.73524e+06	3.63541e+06	2.28286e+06	3.34195e+06	3.25485e+06	4.06744e+06	3.91948e+06	3.88909e+06	3.94871e+06	-	-
pmp001285	149.02	65.04	148.016	C8H4O3	[M+H]+	Phthalic anhydride	Phenolic acids	Phenolic acids	85-44-9	2	6.02484e+06	6.00276e+06	5.90893e+06	8.19944e+06	6.05699e+06	7.0312e+06	6.94811e+06	6.74312e+06	5.65957e+06	6.41628e+06	6.31623e+06	6.35552e+06	-	-
pmn001419	325.09	163.04	326.1	C15H18O8	[M-H]-	1-O-p-Coumaroyl-β-D-glucose	Phenolic acids	Phenolic acids	7139-64-2	1	8.06941e+06	8.47159e+06	8.6788e+06	7.83413e+06	7.55012e+06	1.04538e+07	6.68466e+06	7.14714e+06	1.25656e+07	9.3111e+06	9.16343e+06	9.25097e+06	C16827	-
pmb3012	461.11	299.06	462.116	C22H22O11	[M-H]-	Chrysoeriol-7-O-glucoside	Flavonoids	Flavones	19993-32-9	3	811142	809596	856726	963523	958370	945706	586815	859170	917173	892421	905863	894219	-	-
mws0275	133.01	71.01	134.022	C4H6O5	[M-H]-	L-Malic acid	Organic acids	Organic acids	97-67-6	1	961095	1.03613e+06	826311	1.4851e+06	1.18879e+06	919500	1.36123e+06	1.84873e+06	2.28464e+06	1.40485e+06	1.38231e+06	1.39655e+06	C00149	ko00020,ko00620,ko00630,ko00710,ko01100,ko01110,ko01200
mws0281	191.02	111.01	192.027	C6H8O7	[M-H]-	Citric Acid	Organic acids	Organic acids	77-92-9	2	3.93164e+06	4.24175e+06	4.13056e+06	7.87946e+06	4.9108e+06	5.98896e+06	2.36127e+06	4.54717e+06	6.25044e+06	6.07451e+06	6.0457e+06	5.97357e+06	C00158	ko00020,ko00250,ko00630,ko01100,ko01110,ko01200,ko01210,ko01230,ko01240
Zmdp003457	627.156	319.046	626.148	C27H30O17	[M+H]+	Myricetin-3-O-galactoside-3'-O-rhamnoside	Flavonoids	Flavonols	-	3	1.56653e+07	1.62808e+07	1.48228e+07	1.37816e+07	1.41885e+07	1.69218e+07	1.64214e+07	1.7016e+07	1.78701e+07	1.54257e+07	1.55744e+07	1.56961e+07	-	-
mws1089	421.08	241.01	422.082	C12H23O14P	[M-H]-	Sucrose-6-phosphate	Others	Saccharides	-	3	622671	603848	666239	717241	281083	857051	187879	1.19619e+06	711071	710038	722445	717431	-	-
mws0885	153.02	109.03	154.027	C7H6O4	[M-H]-	2,4-Dihydroxybenzoic acid	Phenolic acids	Phenolic acids	89-86-1	3	1.04395e+06	938923	959767	379023	241807	610261	410283	717657	826377	843905	844129	831277	-	-
MWSmce257	218.11	88.04	219.111	C9H17NO5	[M-H]-	D-Pantothenic Acid	Others	Vitamin	79-83-4	1	3.44007e+06	3.41462e+06	3.47978e+06	3.35005e+06	2.49957e+06	2.2623e+06	2.31078e+06	2.99756e+06	3.23758e+06	2.99629e+06	3.03825e+06	3.04594e+06	C00864	ko00410,ko00770,ko01100,ko01110,ko01240
pmb3142	299.08	137.02	300.084	C13H16O8	[M-H]-	Salicylic acid-2-O-glucoside	Phenolic acids	Phenolic acids	10366-91-3	3	3.99369e+06	3.94767e+06	3.90093e+06	4.01767e+06	3.27369e+06	3.31555e+06	2.60415e+06	2.99325e+06	3.52688e+06	3.73047e+06	3.73748e+06	3.79223e+06	-	-
Lmcn004772	399.07	233.05	400.079	C20H16O9	[M-H]-	Theaflagallin	Tannins	Tannin	102208-15-1	3	1.76675e+06	1.60371e+06	1.53609e+06	159844	131714	254191	1.43079e+06	1.37913e+06	1.13277e+06	1.35196e+06	1.35801e+06	1.33412e+06	-	-
mws0836	577.14	425.09	578.142	C30H26O12	[M-H]-	Procyanidin B1	Tannins	Proanthocyanidins	20315-25-7	2	6.8687e+06	7.5312e+06	6.8342e+06	8.02833e+06	7.42173e+06	7.48241e+06	6.85305e+06	8.31852e+06	8.52882e+06	8.22337e+06	8.29956e+06	8.14772e+06	-	-
Lmjp003655	463.12	301.08	462.116	C22H22O11	[M+H]+	6-C-MethylKaempferol-3-glucoside	Flavonoids	Flavones	-	2	6.93371e+06	5.67459e+06	6.67964e+06	7.32763e+06	8.68827e+06	7.15694e+06	5.42893e+06	5.40077e+06	7.15665e+06	6.36379e+06	6.25927e+06	6.35963e+06	-	-
mws0258	132.102	86.0964	131.095	C6H13NO2	[M+H]+	L-Isoleucine*	Amino acids and derivatives	Amino acids and derivatives	73-32-5	1	2.21006e+06	2.21981e+06	2.15269e+06	1.9618e+06	1.83621e+06	1.81615e+06	2.61147e+06	2.48167e+06	2.13488e+06	1.93231e+06	1.96897e+06	1.94772e+06	C00407	ko00280,ko00290,ko00460,ko00960,ko00966,ko00970,ko01100,ko01110,ko01210,ko01230,ko02010
MWSmce549	303.25	57.07	302.246	C17H34O4	[M+H]+	1-Monomyristin	Lipids	Free fatty acids	589-68-4	3	764328	988161	964224	1.37056e+06	1.14741e+06	1.11155e+06	1.26806e+06	1.20257e+06	1.15691e+06	619025	620729	629989	-	-
MWSmce119	175.11	70.06	174.112	C6H14N4O2	[M+H]+	L-Arginine	Amino acids and derivatives	Amino acids and derivatives	74-79-3	1	2.18849e+07	2.18755e+07	2.12642e+07	2.2848e+07	2.10569e+07	1.75334e+07	2.7805e+07	2.25233e+07	2.16831e+07	2.15893e+07	2.15757e+07	2.19401e+07	C00062	ko00220,ko00261,ko00330,ko00470,ko00970,ko01100,ko01110,ko01230,ko02010
Hmhp001812	282.12	136.06	281.112	C11H15N5O4	[M+H]+	2'-O-Methyladenosine	Nucleotides and derivatives	Nucleotides and derivatives	2140-79-6	3	311114	326026	367418	373814	318679	365673	288775	353740	272029	330537	324040	327126	-	-
MWSHY0137	273.08	153.02	272.068	C15H12O5	[M+H]+	Naringenin (5,7,4'-Trihydroxyflavanone)	Flavonoids	Flavanones	480-41-1	3	157853	191367	160804	96759.8	104292	136259	128267	151029	147152	149538	149389	146910	C00509	ko00941,ko00943,ko01100,ko01110
Lmbp002336	611.16	303.05	610.153	C27H30O16	[M+H]+	Quercetin-3-O-(2''-O-rhamnosyl)galactoside	Flavonoids	Flavonols	-	3	838616	968411	884304	993862	894787	993312	933841	731851	839124	890937	908767	902305	-	-
MWSmce585	104.07	59.01	103.063	C4H9NO2	[M+H]+	Methyl 3-aminopropanoate	Amino acids and derivatives	Amino acids and derivatives	4138-35-6	3	2.78631e+06	3.20443e+06	2.87708e+06	4.00532e+06	4.22497e+06	4.13532e+06	3.65316e+06	3.82674e+06	4.5414e+06	3.58213e+06	3.53966e+06	3.61199e+06	-	-
Lmyp004318	595.14	287.06	594.137	C30H26O13	[M+H]+	Kaempferol-3-O-(6''-p-Coumaroyl)galactoside	Flavonoids	Flavonols	-	2	2.96562e+06	3.20676e+06	2.57905e+06	2.96181e+06	3.00553e+06	2.9716e+06	1.99414e+06	3.59771e+06	3.54086e+06	3.1508e+06	3.18835e+06	3.21534e+06	-	-
MWS1787	94.07	53.04	93.0578	C6H7N	[M+H]+	2-Picoline; 2-Methylpyridine	Alkaloids	Pyridine alkaloids	109-06-8	3	116503	236462	185008	55681.8	200116	157626	115806	162948	77715.2	193370	189620	192584	C14447	-
Lmsp010393	359.11	298.09	358.105	C19H18O7	[M+H]+	Eupatorin-5-methylether (3'-hydroxy-5,6,7,4'-tetramethoxyflavone)	Flavonoids	Flavones	21764-09-0	3	325515	317232	287996	383505	411471	335013	360514	359735	343957	338997	337275	344043	-	-
Zbdn001947	301.09	123.01	302.1	C13H18O8	[M-H]-	Isotachioside*	Phenolic acids	Phenolic acids	31427-08-4	1	1.04729e+07	1.0363e+07	9.82835e+06	1.07628e+07	9.21547e+06	1.04997e+07	7.9104e+06	9.90949e+06	1.08075e+07	1.08139e+07	1.05996e+07	1.06456e+07	-	-
MWSHY0135	625.18	317.08	624.169	C28H32O16	[M+H]+	Isorhamnetin-3-O-rutinoside (Narcissin)	Flavonoids	Flavonols	604-80-8	3	2.63014e+06	2.88794e+06	2.8007e+06	2.30265e+06	2.55179e+06	2.35612e+06	1.68271e+06	2.89515e+06	3.17314e+06	2.82372e+06	2.76453e+06	2.79942e+06	-	-
mws0866	259.022	96.9696	260.03	C6H13O9P	[M-H]-	D-Glucose 6-phosphate*	Others	Saccharides	56-73-5	3	1.44998e+06	1.39763e+06	1.18734e+06	3.73623e+06	2.90268e+06	4.56639e+06	2.43855e+06	4.96619e+06	3.8372e+06	2.83175e+06	2.89025e+06	2.88267e+06	C00092	ko00500,ko00562,ko01100,ko01110
mws1499	149.046	59.0131	150.053	C5H10O5	[M-H]-	D-Arabinose*	Others	Saccharides	10323-20-3	3	603450	646153	678133	630220	515912	694411	618423	758393	866417	664173	679416	672076	C00216	ko00040,ko00053,ko00520,ko01100,ko01250
MWStz070	182.08	91.05	181.074	C9H11NO3	[M+H]+	N-(2-Hydroxy-4-methoxyphenyl)acetamide	Alkaloids	Phenolamine	58469-06-0	1	2.99505e+07	3.07968e+07	3.12831e+07	2.91261e+07	2.84865e+07	2.29548e+07	2.73204e+07	2.02729e+07	2.02078e+07	2.48509e+07	2.54002e+07	2.52818e+07	-	-
Zmyn004676	293.21	113.1	294.219	C18H30O3	[M-H]-	17-Hydroxylinolenic acid	Lipids	Free fatty acids	-	3	102899	112471	96866.7	33569.4	29362.9	30979.3	36763.7	30163.3	35432.5	65571.3	65398.4	64195.9	C16346	ko00592
mws2218	195.09	83.06	194.08	C8H10N4O2	[M+H]+	Caffeine	Alkaloids	Alkaloids	58-08-2	1	9.83093e+06	9.38215e+06	9.5342e+06	9.90832e+06	9.46242e+06	9.27562e+06	9.30491e+06	9.16512e+06	9.62608e+06	9.25406e+06	9.44787e+06	9.26899e+06	C07481	ko00232,ko01100,ko01110
Zmyn000108	209.03	85.03	210.038	C6H10O8	[M-H]-	D-Saccharic acid	Others	Saccharides	87-73-0	2	2.87846e+06	2.9442e+06	2.86375e+06	3.28342e+06	3.82256e+06	3.37421e+06	3.7747e+06	4.32876e+06	4.49799e+06	3.32703e+06	3.3907e+06	3.39912e+06	C00818	ko00053,ko01100
Zahp013728	338.34	338.34	337.334	C22H43NO	[M+H]+	octadecanoic acid pyrrolidide	Alkaloids	Alkaloids	33707-76-5	3	2.49223e+06	3.34236e+06	2.65251e+06	3.00563e+06	2.38432e+06	2.68696e+06	2.85179e+06	1.97208e+06	2.14842e+06	6.95626e+06	7.10657e+06	7.09277e+06	-	-
Zmpn000638	130.05	88.04	131.07	C4H9N3O2	[M-H]-	3-Guanidinopropionic acid	Organic acids	Organic acids	353-09-3	3	780484	825576	809011	781362	972885	710490	912541	778822	742782	792681	809813	808231	C03065	-
ML10181668	130.09	84.08	129.079	C6H11NO2	[M+H]+	Cycloleucine	Amino acids and derivatives	Amino acids and derivatives	52-52-8	3	7.79511e+06	7.68611e+06	7.93366e+06	8.66673e+06	9.62096e+06	9.08036e+06	9.74254e+06	1.74909e+07	8.46382e+06	9.53875e+06	9.68755e+06	9.46388e+06	C03969	-
pme0243	131.035	87.0452	132.042	C5H8O4	[M-H]-	Glutaric acid	Organic acids	Organic acids	110-94-1	3	849936	883527	878115	477473	404416	560909	509263	627707	784335	792434	784951	773811	C00489	ko00071,ko00310,ko01100
pmp001110	535.14	517.13	534.137	C25H26O13	[M+H]+	Apigenin-6-C-xyloside-8-C-arabinoside	Flavonoids	Flavones	-	1	1.47849e+07	1.49496e+07	1.49682e+07	1.41673e+07	1.56076e+07	1.22839e+07	1.12921e+07	1.36132e+07	1.44192e+07	1.2854e+07	1.30477e+07	1.3162e+07	-	-
mws0376	115	71.01	116.011	C4H4O4	[M-H]-	Fumaric acid	Organic acids	Organic acids	110-17-8	3	1.17816e+06	1.29839e+06	1.18889e+06	561575	1.26071e+06	919409	1.96043e+06	1.97455e+06	3.72563e+06	1.91148e+06	1.95785e+06	1.94008e+06	C00122	ko00020,ko00190,ko00220,ko00250,ko00350,ko00360,ko00620,ko00650,ko00760,ko01100,ko01110,ko01200
Zmhn001420	165.02	121.03	166.027	C8H6O4	[M-H]-	5,7-Dihydroxy-1(3H)-isobenzofuranone	Phenolic acids	Phenolic acids	27979-58-4	3	323136	374473	408346	349855	959676	408458	405484	369113	380946	379083	379919	387644	-	-
Hmmp001310	188.07	118.07	187.063	C11H9NO2	[M+H]+	3-Indoleacrylic acid	Alkaloids	Plumerane	1204-06-4	1	1.44216e+07	1.48467e+07	1.47691e+07	1.54684e+07	1.44133e+07	1.11427e+07	1.86358e+07	1.68605e+07	1.42941e+07	1.45433e+07	1.46032e+07	1.4883e+07	C21283	-
pmn001642	503.08	459.1	504.09	C23H20O13	[M-H]-	Kaempferol-3-O-(2''-O-acetyl)glucuronide	Flavonoids	Flavonols	-	3	293278	298572	257202	336553	208399	242186	173998	256910	272721	300383	299282	306305	-	-
Hmhn003067	325.09	119.05	326.1	C15H18O8	[M-H]-	Phenylpropionic acid-O-β-D-glucopyranoside	Phenolic acids	Phenolic acids	-	2	3.9232e+06	3.7902e+06	3.75583e+06	3.48776e+06	3.07187e+06	4.55451e+06	2.80342e+06	3.6246e+06	5.88022e+06	4.46227e+06	4.53279e+06	4.42155e+06	-	-
mws1290	593.13	285.04	594.137	C30H26O13	[M-H]-	Kaempferol-3-O-(6''-p-Coumaroyl)glucoside (Tiliroside)*	Flavonoids	Flavonols	20316-62-5	1	1.52917e+07	1.46578e+07	1.43231e+07	1.59266e+07	1.37358e+07	1.95194e+07	8.946e+06	1.74856e+07	2.11406e+07	1.81608e+07	1.80892e+07	1.85221e+07	C17140	-
MWSHY0094	459.09	139.04	458.085	C22H18O11	[M+H]+	Gallocatechin gallate	Flavonoids	Flavanols	4233-96-9	2	6.65334e+06	5.40524e+06	6.68302e+06	7.52029e+06	7.56332e+06	7.0602e+06	6.91935e+06	6.52728e+06	5.9646e+06	6.47041e+06	6.59154e+06	6.63102e+06	-	-
pme1184	268.1	152.06	267.097	C10H13N5O4	[M+H]+	2'-Deoxyguanosine	Nucleotides and derivatives	Nucleotides and derivatives	961-07-9	3	474838	470283	444907	535135	538169	482317	561573	541454	469401	477790	482711	490050	C00330	ko00230,ko01100,ko01232,ko02010
pmp001264	274.27	256.27	273.267	C16H35NO2	[M+H]+	Hexadecylsphingosine	Lipids	Sphingolipids	-	3	2.09361e+06	3.19652e+06	2.54711e+06	2.6809e+06	2.68745e+06	3.02695e+06	2.68727e+06	2.67472e+06	2.38731e+06	3.35336e+06	3.32684e+06	3.41138e+06	-	-
Wbmp003302	165.09	91.05	164.084	C10H12O2	[M+H]+	Frambinone	Others	Ketone compounds	-	3	2.65752e+06	3.02883e+06	2.65005e+06	2.11393e+06	3.0759e+06	2.78784e+06	2.7273e+06	2.49119e+06	4.09913e+06	2.92982e+06	2.90471e+06	2.97903e+06	-	-
mws0609	344.04	150.04	345.047	C10H12N5O7P	[M-H]-	Guanosine 3',5'-cyclic monophosphate	Nucleotides and derivatives	Nucleotides and derivatives	7665-99-8	3	115788	109970	101640	102978	77937.7	108560	59181.1	68185.2	98556.2	95962.3	97586.3	98448.1	C00942	ko00230,ko01100
Hagn002801	385.08	85.03	386.1	C20H18O8	[M-H]-	5,6,7,5'-tetramethoxy-3',4'-methylenedioxyflavonoid	Flavonoids	Flavones	-	3	973490	1.05887e+06	959140	844746	546110	729805	630012	566090	1.04368e+06	945760	921574	935760	-	-
MWS201054	162.08	56.05	161.069	C6H11NO4	[M+H]+	O-Acetyl-L-homoserine	Amino acids and derivatives	Amino acids and derivatives	250736-84-6	3	717094	687291	674099	764347	817284	787812	623593	1.01803e+06	967971	720419	738704	725257	-	-
Lmdp003286	465.1	303.06	464.096	C21H20O12	[M+H]+	Isohyperoside*	Flavonoids	Flavonols	35589-21-0	1	6.38697e+06	6.86262e+06	5.79151e+06	8.50904e+06	6.73497e+06	7.87916e+06	4.2575e+06	8.06339e+06	8.944e+06	7.07384e+06	7.20089e+06	7.26128e+06	-	-
pmb1650	279.23	149.13	278.225	C18H30O2	[M+H]+	Octadeca-11E,13E,15Z-trienoic acid	Lipids	Free fatty acids	25575-00-2	3	6.08116e+06	5.77355e+06	5.93776e+06	8.53342e+06	6.23922e+06	7.12405e+06	7.44436e+06	7.20837e+06	5.72781e+06	6.77504e+06	6.67507e+06	6.59239e+06	-	-
Wagp009942	359.11	344.09	358.105	C19H18O7	[M+H]+	5-Hydroxy-3,7,3',4'-tetramethoxyflavone (Retusin)*	Flavonoids	Flavones	1245-15-4	3	2.39709e+07	2.13234e+07	2.49207e+07	2.69315e+07	2.83697e+07	2.12596e+07	2.49054e+07	2.57858e+07	2.2765e+07	2.56216e+07	2.52302e+07	2.593e+07	-	-
pmn001382	515.12	353.09	516.127	C25H24O12	[M-H]-	Isochlorogenic acid A	Phenolic acids	Phenolic acids	2450-53-5	3	855703	964686	983484	942499	722971	1.06203e+06	397545	442181	998120	1.0286e+06	1.01877e+06	1.00109e+06	-	-
MWS00327g	106.05	60.04	105.043	C3H7NO3	[M+H]+	L-Isoserine	Amino acids and derivatives	Amino acids and derivatives	632-13-3	3	3.47715e+06	3.12153e+06	3.15385e+06	2.88672e+06	2.66278e+06	3.08608e+06	1.6485e+06	1.19048e+06	1.14472e+06	2.39911e+06	2.42815e+06	2.46576e+06	-	-
Jmwn002172	315.11	135.04	316.116	C14H20O8	[M-H]-	3,4-dihydroxyphenylethanol-β-D-glucopyranoside	Phenolic acids	Phenolic acids	-	3	718492	726698	760131	794637	669719	735476	845402	628853	713644	712860	731233	715641	-	-
pmb3064	499.15	163.2	500.153	C22H28O13	[M-H]-	3-O-p-Coumaroylquinic acid-O-glucoside	Phenolic acids	Phenolic acids	-	3	7.62346e+06	7.11192e+06	7.35229e+06	6.87176e+06	8.03593e+06	1.01827e+07	6.45483e+06	6.25988e+06	6.57099e+06	7.82702e+06	7.97463e+06	8.04177e+06	-	-
mws0675	335.06	123.06	334.057	C11H15N2O8P	[M+H]+	β-Nicotinamide mononucleotide	Nucleotides and derivatives	Nucleotides and derivatives	1094-61-7	3	163196	138621	181908	220209	205463	376097	187541	266900	345409	262516	258558	265828	C00455	ko00760,ko01100
mws1292	565.16	409.09	564.148	C26H28O14	[M+H]+	Isoschaftoside	Flavonoids	Flavones	52012-29-0	2	7.2047e+06	7.30084e+06	7.3283e+06	8.14878e+06	8.84418e+06	7.55366e+06	6.85015e+06	8.00436e+06	7.5706e+06	7.2941e+06	7.31681e+06	7.1319e+06	-	-
pme3033	104.071	58.0651	103.063	C4H9NO2	[M+H]+	N,N-Dimethylglycine*	Amino acids and derivatives	Amino acids and derivatives	1118-68-9	3	3.91106e+06	3.98619e+06	3.76782e+06	5.65485e+06	4.99357e+06	4.88199e+06	4.46363e+06	4.14603e+06	4.78591e+06	4.45697e+06	4.40754e+06	4.53172e+06	C01026	ko00260,ko01100
HJKP000649	136.07	91.05	135.068	C8H9NO	[M+H]+	N-benzylformamide	Alkaloids	Alkaloids	6343-54-0	3	1.78762e+06	1.77772e+06	1.80373e+06	1.78263e+06	1.6304e+06	1.23637e+06	1.60141e+06	1.26478e+06	1.18676e+06	1.51853e+06	1.51038e+06	1.47866e+06	C15561	-
Lmxp000939	136.06	119.04	135.054	C5H5N5	[M+H]+	Zarzissine	Alkaloids	Alkaloids	160568-14-9	3	2.85867e+06	2.72738e+06	2.72632e+06	1.0304e+06	1.03634e+06	1.04602e+06	2.01735e+06	1.30435e+06	1.74155e+06	1.76079e+06	1.80333e+06	1.7593e+06	-	-
mws0256	118.09	72.08	117.079	C5H11NO2	[M+H]+	L-Valine	Amino acids and derivatives	Amino acids and derivatives	72-18-4	1	5.8653e+07	6.12063e+07	5.88493e+07	6.5525e+07	5.42673e+07	4.8804e+07	5.91211e+07	5.74492e+07	4.73887e+07	5.36766e+07	5.52175e+07	5.44098e+07	C00183	ko00280,ko00290,ko00460,ko00770,ko00966,ko00970,ko01100,ko01110,ko01210,ko01230,ko01240,ko02010
Lmlp012720	279.16	149.02	278.152	C16H22O4	[M+H]+	Dibutyl phthalate*	Organic acids	Organic acids	84-74-2	3	3.70825e+06	3.52363e+06	3.57842e+06	5.04784e+06	3.78547e+06	4.48697e+06	4.39487e+06	4.27572e+06	3.46669e+06	4.09478e+06	4.04113e+06	3.97987e+06	C14214	-
pmb1096	118.07	91.05	117.058	C8H7N	[M+H]+	Indole	Alkaloids	Plumerane	120-72-9	2	949513	915111	952755	865386	846732	688112	1.07263e+06	964100	910228	881846	862230	885811	C00463	ko00380,ko00400,ko01100,ko01110
Hamp011640	256.26	102.09	255.256	C16H33NO	[M+H]+	palmitic amide	Others	Others	-	3	2.83517e+07	2.71219e+07	2.46786e+07	2.32043e+07	2.4561e+07	2.71712e+07	2.79317e+07	2.12289e+07	2.4194e+07	2.63423e+07	2.58135e+07	2.65485e+07	-	-
pmn001690	327.14	165.09	328.152	C16H24O7	[M-H]-	3-Hydroxy-4-isopropylbenzylalcohol-3-O-glucoside	Phenolic acids	Phenolic acids	-	3	504041	509092	423537	641143	414132	685861	394603	454406	471991	525052	536987	522625	-	-
Cwjp002681	919.23	287.06	918.243	C42H46O23	[M+H]+	Kaempferol-3-O-(2'''-p-Coumaroyl)sophoroside-7-O-Glucoside	Flavonoids	Flavonols	-	3	363014	281390	294161	524996	262527	328408	336525	301518	396491	313038	308663	304029	-	-
mws0874	346.06	211	347.063	C10H14N5O7P	[M-H]-	3'-Adenylic Acid	Nucleotides and derivatives	Nucleotides and derivatives	84-21-9	3	17386.5	19221.5	22784.9	21282.6	21651.6	18427.8	26082.3	15689.1	31301.2	34370.9	33796.2	33368.8	C01367	ko00230,ko01100
pmb3061	499.15	163.1	500.153	C22H28O13	[M-H]-	5-O-p-Coumaroylquinic acid O-glucoside	Phenolic acids	Phenolic acids	-	3	8.8313e+06	8.77866e+06	9.31789e+06	7.83661e+06	8.27893e+06	1.1449e+07	8.14428e+06	7.72372e+06	8.01505e+06	9.12018e+06	9.08445e+06	8.87061e+06	-	-
mws2108	353.09	191.06	354.095	C16H18O9	[M-H]-	Cryptochlorogenic acid (4-O-Caffeoylquinic acid)	Phenolic acids	Phenolic acids	905-99-7	2	5.51411e+06	6.62815e+06	5.41305e+06	3.37198e+06	2.85178e+06	5.58312e+06	1.99116e+06	3.35284e+06	7.53398e+06	5.71073e+06	5.5836e+06	5.74631e+06	-	-
pmb0876	454.29	313.27	453.286	C21H44NO7P	[M+H]+	LysoPE 16:0	Lipids	LPE	53862-35-4	2	489124	456023	471453	749195	833863	596640	512740	758872	705404	639000	643979	657872	-	-
pme0026	147.11	84.08	146.106	C6H14N2O2	[M+H]+	L-Lysine	Amino acids and derivatives	Amino acids and derivatives	56-87-1	3	2.47137e+07	1.16886e+07	1.05534e+07	1.68626e+07	1.55229e+07	1.28748e+07	2.11038e+07	1.60918e+07	1.46153e+07	1.67847e+07	1.65939e+07	1.62879e+07	C00047	ko00300,ko00310,ko00470,ko00780,ko00960,ko00970,ko01100,ko01110,ko01210,ko01230,ko02010
mws1515	193.16	175.15	192.151	C13H20O	[M+H]+	α-Ionone	Others	Ketone compounds	127-41-3	3	135228	114072	150138	73879.7	49190.9	57672.1	79934	49603.3	80093.6	101130	98287	100611	C12286	-
Hmhn000927	287.08	125.02	288.084	C12H16O8	[M-H]-	Phloroglucinol-1-O-β-D-glucopyranoside	Phenolic acids	Phenolic acids	-	3	373234	384713	321320	452728	497052	444821	337985	520290	460206	423414	420266	432695	-	-
Hmpp003270	449.11	287.05	448.101	C21H20O11	[M+H]+	Luteolin-4'-O-glucoside	Flavonoids	Flavones	6920-38-3	2	5.91055e+06	5.23769e+06	5.54559e+06	6.585e+06	6.9972e+06	6.89883e+06	5.05049e+06	6.77697e+06	7.47104e+06	5.89808e+06	6.07731e+06	6.02702e+06	-	-
mws1080	341.11	179.06	342.116	C12H22O11	[M-H]-	Galactinol	Others	Saccharides	3687-64-7	1	6.27756e+07	5.92278e+07	6.43184e+07	7.17916e+07	6.2391e+07	8.62806e+07	6.65429e+07	7.76664e+07	7.36531e+07	8.24367e+07	8.18635e+07	8.00261e+07	C01235	ko00052,ko01100
Lmhp008718	506.32	184.07	505.317	C25H48NO7P	[M+H]+	LysoPC 17:2	Lipids	LPC	-	3	15263.6	15219.9	11496.9	20802.9	18168.9	17315.3	17648.5	15183.2	22737.7	16648.5	16812.1	16308.4	-	-
MWS0442	527.16	365.1	504.169	C18H32O16	[M+Na]+	Maltotriose	Others	Saccharides	1109-28-0	3	739229	911278	707954	830987	882505	822971	871138	877466	392246	973095	954125	984005	C01835	ko02010
Zajn002491	451.12	289.07	452.132	C21H24O11	[M-H]-	catechin-4-β-D-galactopyranoside*	Flavonoids	Flavanols	-	1	1.21267e+07	1.19563e+07	1.22599e+07	1.20684e+07	9.26471e+06	8.9818e+06	5.47566e+06	1.01044e+07	1.05974e+07	1.15606e+07	1.17065e+07	1.19319e+07	-	-
Smhp003438	611.16	593.14	610.153	C27H30O16	[M+H]+	Luteolin-6,8-di-C-glucoside	Flavonoids	Flavones	29428-58-8	3	168645	161391	137771	165045	145302	163482	122087	57665.3	119440	129496	133677	130969	C10102	-
pme3967	312.13	180.09	311.123	C12H17N5O5	[M+H]+	2-(Dimethylamino)guanosine*	Nucleotides and derivatives	Nucleotides and derivatives	2140-67-2	1	2.05985e+07	2.19654e+07	2.26302e+07	2.26666e+07	2.39551e+07	2.14586e+07	2.64606e+07	2.64831e+07	2.87268e+07	2.37915e+07	2.3958e+07	2.32276e+07	-	-
mws0126	524.37	184.07	523.364	C26H54NO7P	[M+H]+	LysoPC 18:0	Lipids	LPC	19420-57-6	3	295455	289579	288784	236039	289227	258124	262770	281324	283578	274634	281927	282965	-	-
HJAP120	625.166	317.066	624.169	C28H32O16	[M+H]+	Rhamnetin-3-O-Rutinoside*	Flavonoids	Flavonols	-	1	3.09497e+06	2.99885e+06	2.71453e+06	2.66737e+06	2.57239e+06	2.00034e+06	1.96228e+06	3.19723e+06	3.77349e+06	2.76715e+06	2.76573e+06	2.84533e+06	-	-
mws0254	156.08	110.07	155.07	C6H9N3O2	[M+H]+	L-Histidine	Amino acids and derivatives	Amino acids and derivatives	71-00-1	1	2.79789e+07	2.85017e+07	2.83813e+07	1.45798e+07	1.17677e+07	2.99311e+07	5.32363e+07	4.1963e+07	1.21634e+07	3.28381e+07	3.36398e+07	3.39e+07	C00135	ko00340,ko00410,ko00470,ko00970,ko01100,ko01110,ko01230,ko02010
mws1587	132.1	86.1	131.095	C6H13NO2	[M+H]+	L-Norleucine*	Amino acids and derivatives	Amino acids and derivatives	327-57-1	1	2.15962e+06	2.13722e+06	2.12289e+06	1.96698e+06	1.82587e+06	1.8792e+06	2.69116e+06	2.54411e+06	2.05299e+06	1.98989e+06	2.04897e+06	1.99286e+06	C01933	-
Lmwp011196	391.28	149.02	390.277	C24H38O4	[M+H]+	Bis(2-ethylhexyl)phthalate*	Phenolic acids	Phenolic acids	117-81-7	3	2.34667e+07	2.09846e+07	2.22634e+07	2.36453e+07	2.15426e+07	2.26171e+07	2.68417e+07	2.58319e+07	2.10568e+07	1.5169e+06	1.5091e+06	1.55646e+06	C03690	-
pmb2620	207.07	133.07	208.074	C11H12O4	[M-H]-	3,4-Dimethoxycinnamic acid	Phenolic acids	Phenolic acids	2316-26-9	3	105212	96645.6	106507	166023	114914	136299	87299.7	96293.6	138936	137202	134621	139166	-	-
MWSHY0136	449.108	287.055	448.101	C21H20O11	[M+H]+	Kaempferol-3-O-glucoside (Astragalin)	Flavonoids	Flavonols	480-10-4	3	6.34499e+06	5.96981e+06	4.64877e+06	6.20296e+06	6.95525e+06	6.38999e+06	4.65506e+06	7.68539e+06	7.31866e+06	6.37501e+06	6.18854e+06	6.37024e+06	C12249	ko00944,ko01110
mws0983	326.31	62.06	325.298	C20H39NO2	[M+H]+	N-Oleoylethanolamine	Alkaloids	Alkaloids	111-58-0	3	42834.5	26466.9	30239	15952.6	16544.8	18496.1	16158.1	10660.6	16352.5	66053.6	64799.4	67015.5	C20792	-
Lmmn003398	489.11	285.04	490.111	C23H22O12	[M-H]-	Kaempferol-3-O-(6''-O-acetyl)glucoside	Flavonoids	Flavonols	-	2	6.78748e+06	7.10946e+06	6.70945e+06	7.57609e+06	6.75274e+06	7.58581e+06	5.3932e+06	8.69075e+06	8.83431e+06	9.60285e+06	9.4062e+06	9.2867e+06	-	-
Wmmn002441	183.03	124.017	184.11	C10H16O3	[M-H]-	(E)-Linalool-1-oic acid	Lipids	Free fatty acids	-	3	1.53122e+07	1.40969e+07	1.38734e+07	3.22105e+07	2.15722e+07	2.65124e+07	1.43333e+07	1.72975e+07	2.6117e+07	2.74691e+07	2.65594e+07	2.71729e+07	-	-
mws1293	565.13	139.04	564.127	C29H24O12	[M+H]+	Theaflavin	Tannins	Proanthocyanidins	4670-05-7	1	1.81472e+07	1.72635e+07	1.56654e+07	2.58902e+06	2.93065e+06	4.42062e+06	1.75984e+07	1.09691e+07	1.04117e+07	1.16807e+07	1.20879e+07	1.18544e+07	-	-
pmb3066	481.14	319.2	482.142	C22H26O12	[M-H]-	5-O-p-Coumaroylshikimic acid O-glucoside	Phenolic acids	Phenolic acids	-	3	911686	875285	1.04736e+06	947278	1.03821e+06	1.23986e+06	974311	1.10302e+06	993867	1.02997e+06	1.05501e+06	1.02024e+06	-	-
pme0014	148.06	84.04	147.053	C5H9NO4	[M+H]+	L-Glutamic acid	Amino acids and derivatives	Amino acids and derivatives	56-86-0	1	1.12655e+06	1.04594e+06	990652	1.12967e+06	1.05154e+06	1.43795e+06	966778	775500	687961	997097	963615	985885	C00025	ko00220,ko00250,ko00330,ko00340,ko00430,ko00470,ko00480,ko00630,ko00650,ko00660,ko00860,ko00910,ko00970,ko01100,ko01110,ko01200,ko01210,ko01230,ko01240,ko02010
Zmjp000966	268.11	136.06	267.097	C10H13N5O4	[M+H]+	Vidarabine	Nucleotides and derivatives	Nucleotides and derivatives	5536-17-4	2	2.65909e+07	2.57442e+07	2.29257e+07	1.78851e+07	1.5674e+07	1.65623e+07	1.81263e+07	1.94849e+07	2.37225e+07	21090888	2.15688e+07	2.08464e+07	-	-
Happ001352	627.15	303.05	627.156	C27H31O17+	[M]+	Delphinidin-3,5-di-O-glucoside	Flavonoids	Anthocyanidins	17670-06-3	3	216888	237368	226902	8427.52	21651.3	60201.3	182115	100335	89028	130671	133118	135307	C16312	ko00942,ko01110
pme0256	151.03	108.02	152.033	C5H4N4O2	[M-H]-	Xanthine	Nucleotides and derivatives	Nucleotides and derivatives	69-89-6	3	187720	235088	204726	127780	158767	116449	153608	168508	170109	185039	188864	182396	C00385	ko00230,ko00232,ko01100,ko01110,ko01232
MWS3270	166.02	79.96	167.022	C7H5NO4	[M-H]-	Quinolinic Acid	Alkaloids	Pyridine alkaloids	89-00-9	3	217090	212862	182127	174271	240619	304128	185347	250971	291200	238024	246366	240871	C03722	ko00380,ko00410,ko00760,ko01100,ko01240
pme0010	106.05	70.03	105.043	C3H7NO3	[M+H]+	L-Serine	Amino acids and derivatives	Amino acids and derivatives	56-45-1	3	325449	320215	297887	300587	242282	281166	178265	101681	93192.6	227645	234595	234896	C00065	ko00260,ko00261,ko00270,ko00460,ko00470,ko00564,ko00600,ko00630,ko00920,ko00970,ko01100,ko01110,ko01200,ko01230,ko01240,ko02010
Lazp005033	345.17	137.06	344.162	C20H24O5	[M+H]+	Divanillyltetrahydrofuran	Lignans and Coumarins	Lignans	-	3	595704	733718	672513	740236	939702	852690	730231	640156	688788	704883	727213	726736	-	-
pma3649	132.07	86.06	131.058	C5H9NO3	[M+H]+	5-Aminolevulinic Acid	Alkaloids	Alkaloids	106-60-5	3	1.95156e+06	2.02201e+06	1.98703e+06	1.8948e+06	1.64176e+06	1.74922e+06	2.4143e+06	2.26794e+06	1.87856e+06	1.7239e+06	1.78193e+06	1.77284e+06	C00430	ko00260,ko00860,ko01100,ko01110,ko01240,ko02010
Zmdp000972	136.04	91.05	135.035	C4H9NO2S	[M+H]+	S-Methyl-L-cysteine	Amino acids and derivatives	Amino acids and derivatives	1187-84-4	3	1.81298e+06	1.95351e+06	1.88289e+06	1.91887e+06	1.71444e+06	1.36956e+06	1.75131e+06	1.32997e+06	1.2164e+06	1.57078e+06	1.51682e+06	1.55487e+06	C22040	ko02010
Zmpn003368	293.21	195.14	294.219	C18H30O3	[M-H]-	13S-Hydroxy-9Z,11E,15Z-octadecatrienoic acid	Lipids	Free fatty acids	87984-82-5	2	98117.8	92794	88532.1	30554.3	27042.4	25275.9	33645.1	43730.5	38153.2	60425.6	58505.9	60309.9	C16316	ko00592
Lmjp003295	479.118	317.073	478.111	C22H22O12	[M+H]+	6-Methoxykaempferol-3-O-glucoside	Flavonoids	Flavonols	63422-27-5	3	4.06522e+06	4.5454e+06	4.1054e+06	4.79658e+06	4.39005e+06	4.13113e+06	3.17369e+06	3.97921e+06	5.40561e+06	4.09759e+06	4.00259e+06	4.14744e+06	-	-
mws0752	185.15	185.16	186.162	C11H22O2	[M-H]-	Undecylic Acid	Lipids	Free fatty acids	112-37-8	3	5.74367e+06	5.29076e+06	5.49274e+06	5.90262e+06	6.09782e+06	6.4138e+06	5.77252e+06	5.8327e+06	5.58601e+06	6.15734e+06	6.04156e+06	5.9393e+06	C17715	-
pme0021	166.09	120.08	165.079	C9H11NO2	[M+H]+	L-Phenylalanine	Amino acids and derivatives	Amino acids and derivatives	63-91-2	1	2.81374e+06	2.76487e+06	2.65726e+06	2.57192e+06	2.39094e+06	2.00587e+06	2.4226e+06	1.84001e+06	2.00462e+06	2.27293e+06	2.35574e+06	2.30497e+06	C00079	ko00360,ko00400,ko00460,ko00470,ko00940,ko00960,ko00966,ko00970,ko00999,ko01100,ko01110,ko01210,ko01230,ko02010
Lmfn000797	483.08	169.01	484.085	C20H20O14	[M-H]-	2,3-Di-O-Galloyl-β-D-Glucose	Phenolic acids	Phenolic acids	-	3	1.65149e+06	1.7289e+06	1.70516e+06	1.98055e+06	1.33064e+06	1.67853e+06	1.36987e+06	1.61843e+06	1.38001e+06	1.81874e+06	1.84113e+06	1.88464e+06	-	-
pmd0132	496.34	184.07	495.332	C24H50NO7P	[M+H]+	LysoPC 16:0(2n isomer)	Lipids	LPC	-	2	7.44902e+06	7.02184e+06	7.19229e+06	6.39319e+06	7.59401e+06	5.1028e+06	7.53704e+06	8.14609e+06	7.02055e+06	7.00024e+06	7.16777e+06	6.91307e+06	-	-
Lmxp011770	279.159	149.023	278.152	C16H22O4	[M+H]+	Diisobutyl phthalate*	Phenolic acids	Phenolic acids	84-69-5	3	3.86872e+06	3.86039e+06	3.72413e+06	5.51453e+06	4.06187e+06	4.48787e+06	4.58798e+06	4.54937e+06	3.75965e+06	4.28982e+06	4.17098e+06	4.14415e+06	C15205	-
Zmhn001746	405.12	243.07	406.126	C20H22O9	[M-H]-	Piceatannol-3'-O-glucoside	Others	Stilbene	94356-26-0	3	335482	339096	380823	322374	227205	360666	281636	406082	532301	405186	409158	394707	-	-
Lmyp003951	227.09	181.09	226.084	C11H14O5	[M+H]+	3-Hydroxy-1-(4-hydroxy-3,5-dimethoxyphenyl)propan-1-one	Phenolic acids	Phenolic acids	-	3	140405	143578	114511	99401.3	100402	98359.6	128766	98092.4	78682.3	115644	115797	119503	-	-
MWSmce165	165.08	59.02	166.084	C6H14O5	[M-H]-	L-Fucitol	Others	Saccharides	13074-06-1	3	3.33756e+06	3.73388e+06	3.76119e+06	4.2405e+06	5.03232e+06	4.4403e+06	6.57327e+06	5.69233e+06	5.70646e+06	4.51766e+06	4.60126e+06	4.69043e+06	-	-
Lmbn000198	133.01	71.01	134.022	C4H6O5	[M-H]-	3-Dehydro-L-Threonic Acid	Others	Saccharides	-	1	2.76828e+07	2.82084e+07	2.75133e+07	3.99931e+07	3.44951e+07	2.40468e+07	3.65727e+07	4.95465e+07	5.99757e+07	3.90854e+07	4.00983e+07	4.055e+07	C03064	ko00053,ko01100
pme1228	221.09	204.07	220.085	C11H12N2O3	[M+H]+	5-Hydroxy-L-tryptophan	Amino acids and derivatives	Amino acids and derivatives	56-69-9	3	625830	560033	574461	557782	467511	375677	734045	672429	684836	529710	542619	522949	C00643	ko00380,ko01100
Qmzp101838	193.05	133.03	192.042	C10H8O4	[M+H]+	Scopoletin (7-Hydroxy-6-methoxycoumarin)	Lignans and Coumarins	Coumarins	92-61-5	3	721988	681060	706856	709396	594570	593064	664032	609677	789692	627961	651993	641536	C01752	ko00999,ko01110
Lmdn000766	421.14	169.05	422.142	C17H26O12	[M-H]-	Acetylcatalpol	Terpenoids	Monoterpenoids	-	3	775014	811388	764959	794801	574388	744970	320384	591260	884968	709460	736592	726140	-	-
Cmzn005251	433.11	271.06	434.121	C21H22O10	[M-H]-	6-O-Caffeoylarbutin	Phenolic acids	Phenolic acids	136172-60-6	2	1.18912e+06	1.13621e+06	1.11331e+06	972605	931798	1.27898e+06	1.0015e+06	1.22254e+06	1.1762e+06	1.2644e+06	1.28875e+06	1.24092e+06	-	-
pmf0174	157.16	157.16	158.167	C10H22O	[M-H]-	1-Decanol*	Others	Saccharides	112-30-1	3	1.04848e+07	1.05137e+07	9.83621e+06	1.09913e+07	1.17326e+07	1.171e+07	1.01174e+07	1.06816e+07	1.11481e+07	1.10799e+07	1.13503e+07	1.15055e+07	C01633	-
MWS1926	132.1	86.1	131.095	C6H13NO2	[M+H]+	DL-Leucine*	Amino acids and derivatives	Amino acids and derivatives	328-39-2	1	3.1495e+07	3.32172e+07	3.20291e+07	2.84437e+07	2.67892e+07	2.81366e+07	3.62482e+07	3.5201e+07	3.06916e+07	2.8496e+07	2.96269e+07	2.90706e+07	-	-
ML10176345	171.03	109.03	172.037	C7H8O5	[M-H]-	3-Dehydroshikimic acid	Organic acids	Organic acids	2922-42-1	3	695743	715870	651175	790710	1.0336e+06	755480	958707	1.36723e+06	1.38279e+06	989502	976412	951920	C02637	ko00400,ko00999,ko01100,ko01110,ko01230,ko01240
pme0122	189.12	126.09	188.116	C8H16N2O3	[M+H]+	N6-Acetyl-L-lysine	Amino acids and derivatives	Amino acids and derivatives	692-04-6	3	408482	428618	437848	521376	488372	424243	516128	549792	416132	426190	443178	436225	C02727	ko00310,ko01100
mws0102	160.04	116.05	161.048	C9H7NO2	[M-H]-	Indole-5-carboxylic acid	Alkaloids	Plumerane	1670-81-1	3	75004.3	80956.2	80700	43306.9	20789.9	38035	36524.7	31084.7	35557.9	54729.1	53157.2	55200.7	-	-
MWS5206	181.05	135.04	182.058	C9H10O4	[M-H]-	4-Hydroxyphenyllactic Acid*	Phenolic acids	Phenolic acids	306-23-0	2	338491	275021	328878	179379	162785	193003	192215	137027	96665.5	258060	264118	268386	C03672	-
Lmtn002596	521.2	359.14	522.21	C26H34O11	[M-H]-	Dihydrodehydrodiconiferyl alcohol-4-O-glucoside	Lignans and Coumarins	Lignans	-	3	5.57655e+06	5.35037e+06	5.63679e+06	5.20654e+06	4.96376e+06	6.66014e+06	2.80802e+06	3.80105e+06	3.12088e+06	5.69565e+06	5.53792e+06	5.48456e+06	-	-
MWS5231	243.16	181.16	244.167	C13H24O4	[M-H]-	Tridecanedioic acid	Lipids	Free fatty acids	505-52-2	3	152886	195963	154868	179075	160901	166098	168740	164169	159173	185609	192617	186985	-	-
MWS5235	299.26	253.25	300.266	C18H36O3	[M-H]-	12-Hydroxyoctadecanoic acid	Lipids	Free fatty acids	106-14-9	3	14850.8	35998.3	49890.1	20492.2	19955.7	21695.2	14644.3	18044.3	18640.4	35077	33708.6	34405.4	-	-
mws0906	341.12	179.07	342.132	C16H22O8	[M-H]-	Coniferin	Phenolic acids	Phenolic acids	531-29-3	3	4.65677e+06	4.79715e+06	3.48834e+06	5.15866e+06	3.5408e+06	7.49962e+06	3.18132e+06	5.20405e+06	4.20424e+06	4.54385e+06	4.72089e+06	4.58611e+06	C00761	ko00940,ko01110
Zbyp005789	411.11	123.04	410.1	C22H18O8	[M+H]+	Epicatechin-3-O-p-hydroxybenzoate	Phenolic acids	Phenolic acids	-	3	2.75071e+06	2.20631e+06	2.25264e+06	3.30916e+06	2.35418e+06	2.56177e+06	2.45499e+06	2.91314e+06	3.24771e+06	2.53181e+06	2.62209e+06	2.62145e+06	-	-
pme0075	188.06	128.04	189.064	C7H11NO5	[M-H]-	N-Acetyl-L-glutamic acid	Amino acids and derivatives	Amino acids and derivatives	1188-37-0	2	1.21263e+06	1.32327e+06	1.23677e+06	1.15042e+06	976019	1.06702e+06	702936	623475	589021	966664	1.00022e+06	965534	C00624	ko00220,ko01100,ko01110,ko01210,ko01230
pmb2228	538.39	184.07	537.379	C27H56NO7P	[M+H]+	LysoPC 19:0	Lipids	LPC	108273-88-7	3	40293.6	52096.1	53364.8	36502.5	62804.8	21172	36026.7	23718.2	38018.4	37518.8	38744.1	38952	-	-
pmb0752	369.12	177.05	368.111	C17H20O9	[M+H]+	3-O-Feruloylquinic acid	Phenolic acids	Phenolic acids	1899-29-2	3	20947.2	21873.3	16597.5	21208	28127.1	14250	22964.3	17727.5	19028.8	19306.8	19480.6	18739.4	C02572	-
pmb0426	219.15	174.09	218.142	C13H18N2O	[M+H]+	N,N-Dimethyl-5-methoxytryptamine	Alkaloids	Plumerane	1019-45-0	3	301741	322753	338751	308641	281377	419362	234591	296847	227494	256706	249055	258874	C08309	-
MWSHY0158	869.16	731.12	868.149	C43H32O20	[M+H]+	Theaflavin-3,3'-di-O-gallate	Tannins	Proanthocyanidins	30462-35-2	3	229626	220166	193366	10167.8	36111.2	22640.4	230184	137158	131328	157944	158182	163668	-	-
MWS201445	215.14	116.07	214.132	C10H18N2O3	[M+H]+	Val-Pro	Amino acids and derivatives	Amino acids and derivatives	20488-27-1	3	222220	207988	195320	200268	193859	163388	198455	235088	248008	188519	181045	184452	-	-
pme1816	353.09	191.06	354.095	C16H18O9	[M-H]-	Neochlorogenic acid (5-O-Caffeoylquinic acid)	Phenolic acids	Phenolic acids	906-33-2	2	5.18987e+06	5.39217e+06	4.73619e+06	3.41342e+06	2.67308e+06	5.67888e+06	2120143	2.85184e+06	4.30503e+06	4.82037e+06	4.68993e+06	4.63401e+06	C17147	-
mws0219	132.03	88.04	133.037	C4H7NO4	[M-H]-	L-Aspartic Acid*	Amino acids and derivatives	Amino acids and derivatives	56-84-8	2	7.63072e+06	7.37205e+06	7.6574e+06	9.24498e+06	7.76025e+06	9.18617e+06	9.01024e+06	7.2634e+06	7.57562e+06	8.50638e+06	8.16768e+06	8.37e+06	C00049	ko00220,ko00250,ko00260,ko00261,ko00270,ko00300,ko00340,ko00410,ko00460,ko00470,ko00710,ko00760,ko00770,ko00970,ko00999,ko01100,ko01110,ko01200,ko01210,ko01230,ko01240,ko02010
Hmmn002544	355.1	193.05	356.111	C16H20O9	[M-H]-	Ferulic acid-4-O-glucoside	Phenolic acids	Phenolic acids	117405-51-3	2	243543	244337	242013	224545	192246	228937	135381	198709	228650	256575	260095	249809	-	-
Zblp001009	272.11	110.06	271.106	C12H17NO6	[M+H]+	3-pyridine-methanol-O-β-D-glucopyranosyl	Alkaloids	Pyridine alkaloids	-	1	2.17072e+06	2.22616e+06	2.1413e+06	1.74069e+06	1.71276e+06	1.66318e+06	1.64011e+06	1.8207e+06	1.92522e+06	1.75445e+06	1.72488e+06	1.79705e+06	-	-
Wafn011571	295.23	195.14	296.235	C18H32O3	[M-H]-	alpha-Hydroxylinoleic acid	Lipids	Free fatty acids	57818-44-7	3	213048	222290	208494	119940	125423	120639	121282	108012	116478	165989	172994	169454	-	-
Hmqp005455	297.24	81.07	296.235	C18H32O3	[M+H]+	15(R)-Hydroxylinoleic Acid*	Lipids	Free fatty acids	177931-23-6	3	36005.8	44293.7	70577	22319.4	90589	28578.9	36232.1	13272.4	22250.1	32280.8	31494.7	30968.5	-	-
Hmqp005411	297.243	81.07	296.235	C18H32O3	[M+H]+	9-Oxo-12Z-Octadecenoic acid*	Lipids	Free fatty acids	112543-32-5	3	36005.8	44293.7	70577	22319.4	90589	28578.9	36232.1	13272.4	22250.1	32280.8	31494.7	30968.5	-	-
mws0264	341.11	119.03	342.116	C12H22O11	[M-H]-	D-Trehalose*	Others	Saccharides	99-20-7	1	8.20494e+06	1.75672e+07	1.764e+07	2.36883e+07	2.0035e+07	1.07345e+07	2.23378e+07	2.46401e+07	2.67481e+07	2.41765e+07	2.33981e+07	2.32485e+07	C01083	ko00500,ko01100,ko01110,ko02010
pme3005	74.06	46.03	73.0528	C3H7NO	[M+H]+	N,N-Dimethylformamide	Alkaloids	Alkaloids	68-12-2	3	1.58294e+06	1.61365e+06	1.58329e+06	1.54521e+06	1.23054e+06	1.3726e+06	1.18548e+06	1.25819e+06	848023	1.39174e+06	1.35636e+06	1.33484e+06	C03134	-
pme2602	184	96.97	185.009	C3H8NO6P	[M-H]-	O-Phospho-L-serine	Amino acids and derivatives	Amino acids and derivatives	407-41-0	3	125433	107358	82448.7	100071	75506.9	90892.4	79987.5	82963.1	106861	105495	101857	101596	C01005	ko00260,ko00270,ko00970,ko01100,ko01110,ko01200,ko01230
pme0040	136.06	119.04	135.054	C5H5N5	[M+H]+	Adenine	Nucleotides and derivatives	Nucleotides and derivatives	73-24-5	3	2.7612e+06	2.8233e+06	2.78368e+06	1.10421e+06	1.00095e+06	1.04758e+06	2.06203e+06	1.27667e+06	1.71673e+06	1.7355e+06	1.73843e+06	1.80198e+06	C00147	ko00230,ko00908,ko01100,ko01110,ko01232
pmn001367	315.072	153.017	316.079	C13H16O9	[M-H]-	Protocatechuic acid-4-O-glucoside*	Phenolic acids	Phenolic acids	-	1	3.39271e+07	3.44209e+07	3.42849e+07	3.12665e+07	3.28605e+07	3.36595e+07	3.81279e+07	2.86097e+07	3.38171e+07	3.31286e+07	3.28303e+07	3.41878e+07	-	-
pma1751	286.09	124.04	285.085	C12H15NO7	[M+H]+	N-(beta-D-Glucosyl)nicotinate	Others	Vitamin	-	3	216357	200993	180145	162651	188806	180288	190502	209712	233653	187644	183397	191440	-	-
MWS1983	343.12	89.03	344.132	C12H24O11	[M-H]-	Maltitol	Others	Saccharides	585-88-6	3	465854	317567	585442	724076	394805	797129	758634	897523	896309	642261	668374	665009	-	-
pme3017	104.07	58.07	103.063	C4H9NO2	[M+H]+	2-Aminoisobutyric acid	Organic acids	Organic acids	62-57-7	3	4.20145e+06	3.89318e+06	3.76903e+06	5.47046e+06	5.27464e+06	4.89392e+06	4.46813e+06	4.21725e+06	4.45119e+06	4.26889e+06	4.44521e+06	4.41881e+06	C03665	-
pmb2871	315.07	153.02	316.079	C13H16O9	[M-H]-	1-O-Gentisoyl-β-D-glucoside*	Phenolic acids	Phenolic acids	23445-11-6	1	2.30742e+07	2.38711e+07	2.28981e+07	2.26926e+07	2.13892e+07	2.24215e+07	2.66051e+07	1.95114e+07	2.17554e+07	2.33553e+07	2.26853e+07	2.23876e+07	-	-
Zmjp000624	168.06	150.05	167.058	C8H9NO3	[M+H]+	Pyridoxal	Others	Vitamin	66-72-8	3	82886.7	99080.3	93447.6	90464.1	93699.6	89679.8	100239	138379	120974	100116	104544	101863	C00250	ko00750,ko01100,ko01240
pmn001644	519.08	300	520.085	C23H20O14	[M-H]-	Quercetin-3-O-(2''-O-acetyl)glucuronide	Flavonoids	Flavonols	-	3	113482	130421	128916	139461	129697	127305	66903.5	163853	190635	178452	182594	174783	-	-
pmb0501	131.13	114.1	130.122	C5H14N4	[M+H]+	Agmatine	Alkaloids	Alkaloids	306-60-5	3	324198	327896	325766	328331	280421	294061	307716	358766	412560	293637	300794	306802	C00179	ko00330,ko01100
Lmbp002309	371.1	209.05	370.126	C17H22O9	[M+H]+	Sinapaldehyde-4-O-Glucoside	Phenolic acids	Phenolic acids	154461-65-1	3	258181	211598	185402	228417	236884	167808	191236	188964	180672	217446	226656	224965	-	-
MWSmce220	177.045	59.0139	178.048	C6H10O6	[M-H]-	D-Glucono-1,5-lactone*	Others	Saccharides	90-80-2	3	1.01452e+06	944908	1.04658e+06	942442	744046	1.06957e+06	855661	772190	794461	993063	1.03792e+06	1.0163e+06	C00198	ko00030,ko01100,ko01110,ko01200
pme1266	167.06	124.05	166.049	C6H6N4O2	[M+H]+	3-Methylxanthine	Nucleotides and derivatives	Nucleotides and derivatives	1076-22-8	3	5.87637e+06	5.84768e+06	5.6977e+06	7.43999e+06	6.1402e+06	6.36828e+06	6.17532e+06	6.4761e+06	6.96908e+06	5.99185e+06	6.26153e+06	6.10895e+06	C16357	ko00232,ko01100,ko01110
Jmzn006005	177.06	117.04	178.063	C10H10O3	[M-H]-	3,4-Methylenedioxy cinnamyl alcohol	Lignans and Coumarins	Lignans	58095-76-4	3	366838	343586	372392	418603	381054	590848	322086	489238	863177	553726	577018	573627	-	-
pme0282	165.02	77.04	166.027	C8H6O4	[M-H]-	Phthalic acid	Phenolic acids	Phenolic acids	88-99-3	1	37964	45252.2	53101.3	42087.4	44633.2	44729.6	44779.5	41996.5	30740.8	44973.2	46719.4	46768.5	C01606	ko01100,ko02010
mws0919	431.1	285.04	432.106	C21H20O10	[M-H]-	Kaempferol-3-O-rhamnoside (Afzelin)(Kaempferin)	Flavonoids	Flavonols	482-39-3	3	135238	122585	121586	88121.9	76413.9	87205.5	46492.8	67936.4	76623	95353.8	93642.9	97856.7	C16911	ko00944
Zmgn000503	133.05	71.01	134.058	C5H10O4	[M-H]-	2,3-Dihydroxy-3-Methylbutanoic Acid	Organic acids	Organic acids	1756-18-9	2	1.3371e+07	1.48943e+07	1.36052e+07	1.90077e+07	1.50545e+07	1.31376e+07	1.39966e+07	2.70159e+07	3.35763e+07	2.42677e+07	2.34498e+07	2.32894e+07	C04039	-
pme2693	131.12	114.09	130.111	C6H14N2O	[M+H]+	N-Acetylputrescine	Alkaloids	Alkaloids	18233-70-0	3	391165	386488	347865	420107	286738	306262	336919	382784	464557	332098	344022	330094	C02714	ko00330,ko01100
HJN087	433.12	271.06	434.121	C21H22O10	[M-H]-	Naringenin-4'-O-glucoside	Flavonoids	Flavanones	-	1	1.16335e+06	1.12525e+06	1.15869e+06	1.0433e+06	1.00985e+06	1.96501e+06	1.26621e+06	1.41301e+06	1.34084e+06	1.41787e+06	1.48173e+06	1.46165e+06	-	-
mws0049	307.08	139.04	306.074	C15H14O7	[M+H]+	Gallocatechin	Flavonoids	Flavanols	970-73-0	1	9.1571e+06	9.0774e+06	8.44834e+06	1.28998e+07	1.15899e+07	1.29861e+07	9.59932e+06	1.32026e+07	1.12022e+07	1.00079e+07	1.02772e+07	1.04661e+07	C12127	ko00941,ko01110
MWSHY0020	443.1	123.04	442.09	C22H18O10	[M+H]+	Epicatechin gallate	Flavonoids	Flavanols	1257-08-5	1	5.39919e+06	6.04745e+06	5.92877e+06	6.49573e+06	6.08376e+06	5.66124e+06	5.74769e+06	6.48956e+06	6.54162e+06	5.91962e+06	5.97253e+06	6.17697e+06	-	-
mws0178	353.09	191.06	354.095	C16H18O9	[M-H]-	Chlorogenic acid (3-O-Caffeoylquinic acid)	Phenolic acids	Phenolic acids	327-97-9	1	4.41302e+06	4.39074e+06	4.293e+06	3.08425e+06	2.30101e+06	4.42541e+06	2.01989e+06	2.51474e+06	4.41987e+06	4.1141e+06	4.01623e+06	4.20274e+06	C00852	ko00940,ko00941,ko00945,ko01110
pme0436	577.14	407.08	578.142	C30H26O12	[M-H]-	Procyanidin B3	Tannins	Proanthocyanidins	23567-23-9	1	1.23797e+06	1.08167e+06	1.05455e+06	1.32581e+06	1.11336e+06	1.2111e+06	842528	1.09135e+06	1.1453e+06	1.16881e+06	1.15238e+06	1.20517e+06	-	-
MWS4471	173.06	58.03	174.064	C6H10N2O4	[M-H]-	N-Alpha-Acetyl-L-Asparagine	Amino acids and derivatives	Amino acids and derivatives	4033-40-3	3	980709	1.0432e+06	939249	1.14882e+06	935184	485383	714475	539570	679364	909999	925186	883834	-	-
pmp001287	120.08	103.05	119.073	C8H9N	[M+H]+	N-Benzylmethylene isomethylamine	Alkaloids	Alkaloids	-	1	2.31945e+06	2.2538e+06	2.23012e+06	2.12829e+06	1.90386e+06	1.5856e+06	1.67459e+06	1.51899e+06	1.68131e+06	1.77831e+06	1.85916e+06	1.84181e+06	-	-
Zmpn000199	209.03	85.03	210.038	C6H10O8	[M-H]-	D-Galactaric acid	Others	Saccharides	526-99-8	1	2.69589e+06	2.62105e+06	2.72702e+06	3.16259e+06	3.75643e+06	3.16844e+06	3.57327e+06	4.1154e+06	4.51881e+06	3.16674e+06	3.02218e+06	3.09546e+06	C00879	ko00053,ko01100
mws0250	182.08	136.08	181.074	C9H11NO3	[M+H]+	L-Tyrosine	Amino acids and derivatives	Amino acids and derivatives	60-18-4	2	4.10661e+07	4.33103e+07	4.33398e+07	3.99363e+07	3.90657e+07	3.18298e+07	3.77589e+07	2.61369e+07	2.77114e+07	3.46572e+07	3.48849e+07	3.33886e+07	C00082	ko00130,ko00261,ko00350,ko00360,ko00400,ko00460,ko00730,ko00940,ko00950,ko00965,ko00966,ko00970,ko00999,ko01100,ko01110,ko01210,ko01230,ko01240
Zmyn000247	147.03	57.0346	148.037	C5H8O5	[M-H]-	2-Hydroxyglutaric Acid*	Organic acids	Organic acids	13095-48-2	3	280655	277695	249149	283819	198657	285627	130165	281677	494147	423692	436798	443962	C03196	ko00310,ko01100
Smgp004575	465.1	303.05	464.096	C21H20O12	[M+H]+	Quercetin-5-O-β-D-glucoside*	Flavonoids	Flavonols	-	1	6.11459e+06	7.32748e+06	5.13575e+06	9.21108e+06	6.72802e+06	7.20695e+06	4.84915e+06	9.05812e+06	9.76019e+06	7.41444e+06	7.07156e+06	7.23689e+06	-	-
Lmsn000381	341.11	89.02	342.116	C12H22O11	[M-H]-	D-Maltose*	Others	Saccharides	69-79-4	1	4.16044e+07	4.26505e+07	4.43571e+07	5.82801e+07	3.96472e+07	2.93786e+07	4.78235e+07	5.16218e+07	6.00648e+07	5.87633e+07	6.11207e+07	5.86014e+07	C01971	-
pmp001273	520.34	184.07	519.332	C26H50NO7P	[M+H]+	LysoPC 18:2	Lipids	LPC	-	2	1.93102e+06	1.73222e+06	1.73256e+06	2.25765e+06	2.76398e+06	2.21085e+06	2.55462e+06	2.82593e+06	2.71071e+06	2.36557e+06	2.4799e+06	2.43905e+06	-	-
pmp000266	473.36	207.17	472.355	C30H48O4	[M+H]+	3,19-Dihydroxyolean-12-en-28-oic acid	Terpenoids	Triterpene	-	3	27469.8	29535.8	24905.3	27461.4	27974.6	20891.4	20011.7	22526.2	22043.9	27016.9	26079.3	27305.3	-	-
Lmmp010562	391.28	149.02	390.277	C24H38O4	[M+H]+	Diisooctyl Phthalate*	Phenolic acids	Phenolic acids	27554-26-3	3	2.37653e+07	2.03454e+07	2.23959e+07	2.36448e+07	2.11266e+07	2.21952e+07	2.62203e+07	2.46896e+07	2.05358e+07	1.42268e+06	1.48317e+06	1.42408e+06	C14577	-
mws0057	451.12	289.07	450.116	C21H22O11	[M+H]+	Eriodictyol-7-O-glucoside	Flavonoids	Flavanones	38965-51-4	3	2.45682e+06	1.9008e+06	1.88285e+06	2.36924e+06	2.29299e+06	1.75552e+06	1.88035e+06	660005	2.3349e+06	1.86293e+06	1.95257e+06	1.92525e+06	-	-
pme2074	322.2	130.05	323.21	C18H29NO4	[M-H]-	Jasmonoyl-L-Isoleucine	Amino acids and derivatives	Amino acids and derivatives	120330-93-0	3	127661	131014	115688	691723	465107	499905	28244.1	116342	96483.1	288621	300499	301386	C18699	ko04075
MWS04559g	182.08	136.08	181.074	C9H11NO3	[M+H]+	3-Hydroxy-L-phenylalanine	Amino acids and derivatives	Amino acids and derivatives	587-33-7	1	3.93478e+07	4.33573e+07	4.12753e+07	4.25549e+07	3.86924e+07	3.03107e+07	3.472e+07	2.78833e+07	2.76798e+07	3.32627e+07	3.43962e+07	3.48572e+07	-	-
mws0914	271.06	151	272.068	C15H12O5	[M-H]-	3,5,7-Trihydroxyflavanone (Pinobanksin)	Flavonoids	Flavanonols	548-82-3	3	160401	163721	181023	164705	174781	279178	195239	194385	212737	220823	229327	230992	C09826	ko00941
Zmyn004714	297.24	183.14	298.251	C18H34O3	[M-H]-	Ricinoleic acid	Lipids	Free fatty acids	141-22-0	3	20609.3	15479.9	19756	18833	17168.5	20492.6	13883	17049.6	18555.9	20086.1	20127.7	20955.2	C08365	-
pmb0854	518.32	184.07	517.317	C26H48NO7P	[M+H]+	LysoPC 18:3	Lipids	LPC	-	2	4.50637e+06	4.2475e+06	4.28126e+06	6.77655e+06	6.37971e+06	4.8403e+06	5.32657e+06	5.48346e+06	4.24737e+06	5.1245e+06	5.30486e+06	5.36951e+06	-	-
Lmdp003509	435.09	303.06	434.085	C20H18O11	[M+H]+	Quercetin-3-O-xyloside (Reynoutrin)*	Flavonoids	Flavonols	549-32-6	1	1.21558e+07	1.21939e+07	1.12318e+07	1.41178e+07	1.45454e+07	1.19243e+07	1.29446e+07	1.47672e+07	1.53504e+07	1.30084e+07	1.28036e+07	1.24042e+07	-	-
Lafp004533	457.21	209.15	456.199	C22H32O10	[M+H]+	(6R,9R)-3-Oxo-α-ionol-β-D-malonyl-glucoside	Terpenoids	Sesquiterpenoids	-	3	324950	304918	302693	293900	381816	278424	287087	311922	271028	310506	319758	304773	-	-
pmb3079	300.05	96.97	301.056	C8H16NO9P	[M-H]-	N-Acetyl-D-glucosamine-1-phosphate	Others	Saccharides	6866-69-9	3	252473	264459	262170	309216	274815	388589	287373	336345	363211	295410	283658	296446	C04256	-
Lmjp002906	479.12	317.07	478.111	C22H22O12	[M+H]+	Rhamnetin-3-O-Glucoside	Flavonoids	Flavonols	27875-34-9	1	4.11579e+06	4.06991e+06	3.86119e+06	5.12688e+06	4.29712e+06	4.11675e+06	3.15412e+06	3.61383e+06	5.25223e+06	3.99112e+06	4.17152e+06	4.00995e+06	-	-
pme0152	129.07	84.04	128.059	C5H8N2O2	[M+H]+	5,6-Dihydro-5-methyluracil	Nucleotides and derivatives	Nucleotides and derivatives	696-04-8	3	1.1501e+06	1.12618e+06	1.1621e+06	1.35442e+06	1.08586e+06	692108	1.02552e+06	781986	1.02844e+06	961551	1.00856e+06	976094	C00906	-
Yshs000050	455.35	437.35	454.345	C30H46O3	[M+H]+	Lupane-20(29)-en-3-on-28-oic acid	Terpenoids	Triterpene	-	3	212985	357658	384132	298160	341235	362987	346883	281067	321395	344021	328206	332026	-	-
Lhbp111734	361.16	137.06	360.157	C20H24O6	[M+H]+	Isolariciresinol	Lignans and Coumarins	Lignans	548-29-8	1	911182	805469	922826	741448	796604	828609	778150	677189	626359	697911	708551	732251	-	-
pmb0484	104.11	60.08	104.107	C5H14NO+	[M]+	Choline	Alkaloids	Alkaloids	62-49-7	3	2.25704e+07	2.29206e+07	2.30316e+07	3.1984e+07	3.24504e+07	3.69689e+07	3.0439e+07	3.07453e+07	3.5249e+07	2.81649e+07	2.78024e+07	2.91552e+07	C00114	ko00260,ko00564,ko01100,ko02010
pmb0855	496.34	184.07	495.332	C24H50NO7P	[M+H]+	LysoPC 16:0	Lipids	LPC	17364-16-8	2	6.77413e+06	7.22717e+06	6.88426e+06	5.92019e+06	6.93038e+06	5.07277e+06	7.00257e+06	7.43976e+06	6.99677e+06	6.92503e+06	7.27064e+06	7.0441e+06	-	-
Lmtn000940	345.08	139.04	346.09	C14H18O10	[M-H]-	1-O-(3,4-Dihydroxy-5-methoxy-benzoyl)-glucoside	Phenolic acids	Phenolic acids	-	3	2.24221e+06	2.20409e+06	2.22179e+06	2.90877e+06	3.27154e+06	3.33915e+06	2.96699e+06	2.53606e+06	2.34919e+06	2.73989e+06	2.86936e+06	2.76072e+06	-	-
Zmxn110201	331.1	108.02	332.111	C14H20O9	[M-H]-	2,6-Dimethoxy-4-hydroxyphenol-1-O-ß-D-glucopyranoside	Others	Others	-	3	1.77037e+06	1.77496e+06	1.69331e+06	1.68837e+06	1.44599e+06	1.42122e+06	1.72645e+06	1.59357e+06	622009	1.863e+06	1.77642e+06	1.79621e+06	-	-
Hamp007846	343.12	313.07	342.11	C19H18O6	[M+H]+	5,6,7,8-Tetramethoxyflavone	Others	Others	-	2	1.16018e+07	1.18641e+07	1.12822e+07	1.46406e+07	1.5763e+07	1.32158e+07	1.46084e+07	1.44389e+07	1.28353e+07	1.24201e+07	1.30113e+07	1.29305e+07	-	-
mws0352	179.06	164.03	180.065	C7H8N4O2	[M-H]-	Theophylline	Alkaloids	Alkaloids	58-55-9	2	7.20442e+06	7.41129e+06	7.44036e+06	7.73285e+06	3.37523e+06	6.01527e+06	4.18589e+06	5.24974e+06	3.35121e+06	5.97583e+06	6.09945e+06	5.80019e+06	C07130	ko00232,ko01100,ko01110
HJN102	677.17	515.14	678.159	C34H30O15	[M-H]-	3,4,5-Tricaffeoylquinic acid	Phenolic acids	Phenolic acids	86632-03-3	3	101866	99517.3	103081	92336.2	57791.1	100712	46672.8	86855.1	80680.4	97129.8	94924.8	99845.3	-	-
Zmhn004909	477.06	169.01	478.075	C21H18O13	[M-H]-	3,4-Digalloylshikimic acid	Phenolic acids	Phenolic acids	-	1	3.28673e+07	3.00103e+07	2.99028e+07	2.78605e+07	2.8823e+07	3.22265e+07	2.85745e+07	2.84949e+07	2.78603e+07	2.83461e+07	2.8436e+07	2.71607e+07	-	-
MWS0811	130.09	84.08	129.079	C6H11NO2	[M+H]+	L-Pipecolic Acid	Organic acids	Organic acids	3105-95-1	3	6.66174e+06	6.70433e+06	6.61117e+06	6.80175e+06	7.94125e+06	8.12996e+06	8.04369e+06	1.72208e+07	7.89798e+06	7.43892e+06	7.53556e+06	7.17116e+06	C00408	ko00310,ko00960,ko01100,ko01110
pme1383	170.08	134.06	169.074	C8H11NO3	[M+H]+	Pyridoxine	Others	Vitamin	65-23-6	1	1.55613e+06	1.66264e+06	1.74853e+06	1.88447e+06	2.08736e+06	2.10155e+06	1.98607e+06	2.60597e+06	2.52315e+06	1.84655e+06	1.85504e+06	1.93394e+06	C00314	ko00750,ko01100,ko01240
MWSmce461	102.055	56.0497	101.048	C4H7NO2	[M+H]+	L-Azetidine-2-carboxylic acid	Alkaloids	Alkaloids	2133-34-8	3	947421	890464	981734	970580	979946	1.193e+06	953321	776812	666655	918235	874470	884302	-	-
Hmsp000364	144.1	98.09	143.095	C7H13NO2	[M+H]+	L-Cyclopentylglycine	Amino acids and derivatives	Amino acids and derivatives	2521-84-8	3	1.00538e+06	1.01967e+06	1.08896e+06	1.03501e+06	1.43544e+06	2.49161e+06	890584	2.57521e+06	2.66675e+06	1.39221e+06	1.33741e+06	1.40381e+06	-	-
MWS201469	304.16	175.12	303.154	C11H21N5O5	[M+H]+	Glu-Arg	Amino acids and derivatives	Amino acids and derivatives	7219-59-2	3	323516	346507	333796	492084	359173	227182	424164	357415	294715	327886	334668	317886	-	-
pmp001281	522.36	184.07	521.348	C26H52NO7P	[M+H]+	LysoPC 18:1	Lipids	LPC	-	3	1.67436e+06	1.94896e+06	1.80346e+06	1.7495e+06	1.94552e+06	1.401e+06	2.26149e+06	2.3903e+06	3.38637e+06	2.11706e+06	2.16061e+06	2.22827e+06	-	-
Zmpn004713	301.04	149.03	302.043	C15H10O7	[M-H]-	Isoetin (5,7,2',4',5'-Pentahydroxyflavone)	Flavonoids	Flavones	1621-84-7	2	743081	749892	740599	783452	661857	1.19001e+06	715771	1.06574e+06	863186	1.03614e+06	1.03085e+06	987823	C10079	-
MWSmce016	138.05	78.03	137.048	C7H7NO2	[M+H]+	Nicotinic Acid Methyl Ester(Methyl Nicotinate)	Alkaloids	Pyridine alkaloids	93-60-7	3	40230.2	35795.9	44255.5	46443.1	48682.7	55760.2	50296.3	49736.6	43916	42434.2	43049.6	40916.8	-	-
pmb2640	199.17	199.17	200.178	C12H24O2	[M-H]-	Dodecanoic acid (Lauric acid)	Lipids	Free fatty acids	143-07-7	3	191014	199748	196403	220256	177810	260391	183991	225064	242491	303200	288479	300012	C02679	ko00061,ko01100,ko01110
pme0321	431.1	285.04	432.106	C21H20O10	[M-H]-	Kaempferol-7-O-rhamnoside	Flavonoids	Flavonols	20196-89-8	3	56442.9	129405	103852	113192	112392	80954.6	67476	72324.9	88240.2	88086.2	84939.5	83724.6	-	-
Zmgn005057	297.24	183.01	298.251	C18H34O3	[M-H]-	9,10-Epoxyoctadecanoic Acid	Lipids	Free fatty acids	2443-39-2	3	1.13044e+06	1.03368e+06	1.07871e+06	1.10302e+06	788000	1.25078e+06	847538	926041	1.16563e+06	8.29538e+06	8.57994e+06	8.14701e+06	C19418	ko00073
Zmhn002301	325.093	163.039	326.1	C15H18O8	[M-H]-	p-Coumaric acid-4-O-glucoside	Phenolic acids	Phenolic acids	117405-48-8	3	4.24289e+06	4.29833e+06	4.1217e+06	4.01865e+06	3.78283e+06	5.28899e+06	3.24554e+06	4.27477e+06	6.53775e+06	4.69964e+06	4.9465e+06	4.77227e+06	C06739	-
MWSmce495	281.14	124.02	282.147	C15H22O5	[M-H]-	Octyl gallate	Phenolic acids	Phenolic acids	1034-01-1	3	317683	309809	287801	6252.14	8407.06	12876.5	113999	73117.9	79974.1	142652	145886	138372	-	-
pmf0139	179.06	59.01	180.063	C6H12O6	[M-H]-	D-Galactose*	Others	Saccharides	59-23-4	1	8.26948e+06	5.39087e+06	5.64382e+06	8.36437e+06	8.5882e+06	7.02105e+06	1.24775e+07	1.47206e+07	1.71457e+07	1.16355e+07	1.12276e+07	1.18275e+07	C00124	ko00052,ko01100
MWSmce230	183.03	124.02	184.037	C8H8O5	[M-H]-	Methyl gallate	Phenolic acids	Phenolic acids	99-24-1	1	1.26467e+07	1.34274e+07	1.29527e+07	2.82014e+07	2.03496e+07	2.36614e+07	1.32383e+07	1.84704e+07	2.33124e+07	2.32045e+07	2.40632e+07	2.44439e+07	-	-
HX1366	147.04	91.05	146.037	C9H6O2	[M+H]+	coumarin(ISO1)	Lignans and Coumarins	Coumarins	-	1	1.10962e+07	1.05466e+07	7.95904e+06	9.13466e+06	12584351	1.25767e+07	1.03174e+07	1.08942e+07	1.20262e+07	1.0839e+07	1.13814e+07	1.09147e+07	-	-
Zmyn000453	191.02	111.01	192.027	C6H8O7	[M-H]-	Isocitric Acid	Organic acids	Organic acids	320-77-4	3	2.32564e+07	2.12623e+07	2.27504e+07	2.94544e+07	2.08544e+07	2.41864e+07	1.05329e+07	1.69786e+07	2.47592e+07	2.21101e+07	2.19765e+07	2.10462e+07	C00311	ko00020,ko00630,ko01100,ko01110,ko01200,ko01210,ko01230,ko01240
mws2120	291.01	247.02	292.022	C13H8O8	[M-H]-	Brevifolin carboxylic acid	Phenolic acids	Phenolic acids	18490-95-4	3	2.30801e+06	2.44287e+06	2.44654e+06	3.05199e+06	2.03295e+06	3.08452e+06	2.13667e+06	3.44415e+06	3.00631e+06	3.00664e+06	3.0966e+06	2.9359e+06	-	-
pmn001667	577.14	407.08	578.142	C30H26O12	[M-H]-	Procyanidin B4	Tannins	Proanthocyanidins	29106-51-2	1	2.24315e+06	2.07114e+06	2.00574e+06	2.52599e+06	2.13612e+06	2.51698e+06	1.66926e+06	2.3692e+06	2.05395e+06	2.66193e+06	2.55052e+06	2.53487e+06	C10238	-
Li512111	519.11	315.05	520.122	C24H24O13	[M-H]-	Isorhamnetin-3-O-(6''-acetylglucoside)	Flavonoids	Flavonols	-	3	266403	307724	293885	224349	246195	262740	141746	231742	417793	346224	328034	336747	-	-
Hmqn002118	161.02	133.03	162.032	C9H6O3	[M-H]-	7-Hydroxycoumarin;Umbelliferone	Lignans and Coumarins	Coumarins	93-35-6	1	1.72019e+06	1.86533e+06	1.77746e+06	419912	419114	499041	574464	667291	587642	1.10386e+06	1.10179e+06	1.05201e+06	C09315	ko00999,ko01110
pmb3101	175.06	115.04	176.069	C7H12O5	[M-H]-	2-Isopropylmalic Acid	Organic acids	Organic acids	49601-06-1	3	4.47785e+06	4.72419e+06	4.29538e+06	3.32083e+06	2.75526e+06	4.22098e+06	3.41362e+06	5.27521e+06	8.02802e+06	5.29281e+06	5.11382e+06	5.39677e+06	C02504	ko00290,ko00620,ko01100,ko01110,ko01210,ko01230
MWS80007	311.22	249.22	312.23	C18H32O4	[M-H]-	13-Hydroperoxy-9Z,11E-octadecadienoic acid*	Lipids	Free fatty acids	23017-93-8	3	64425.4	62278.3	64260.7	37062.2	42305.5	41689.3	35157.1	42745.1	57654.6	60290.7	57130.7	58286	-	-
Lmbn005287	311.22	249.22	312.23	C18H32O4	[M-H]-	7S,8S-DiHODE; (9Z,12Z)-(7S,8S)-Dihydroxyoctadeca-9,12-dienoic acid*	Lipids	Free fatty acids	143288-65-7	3	64425.4	62278.3	64260.7	37062.2	42305.5	41689.3	35157.1	42745.1	57654.6	60290.7	57130.7	58286	C07354	ko00591
mws4516	130.05	84.05	129.043	C5H7NO3	[M+H]+	Pyroglutamic acid	Amino acids and derivatives	Amino acids and derivatives	4042-36-8	3	3.54721e+06	3.95292e+06	3.22603e+06	3.32029e+06	3.70227e+06	2.92012e+06	3.50854e+06	7.85288e+06	3.94037e+06	3.59821e+06	3.56796e+06	3.75326e+06	-	-
mws0230	120.066	74.0601	119.058	C4H9NO3	[M+H]+	L-Threonine*	Amino acids and derivatives	Amino acids and derivatives	72-19-5	3	9.60814e+06	9.60698e+06	9.67215e+06	8.41677e+06	8.00515e+06	8.61976e+06	1.04961e+07	7.22888e+06	5.73755e+06	8.34682e+06	8.28339e+06	8.71252e+06	C00188	ko00260,ko00261,ko00290,ko00470,ko00860,ko00970,ko01100,ko01110,ko01230,ko02010
MWS80006	311.22	293.21	312.23	C18H32O4	[M-H]-	9-Hydroperoxy-9Z,11E-Octadecadienoic Acid*	Lipids	Free fatty acids	-	3	37468	35748.5	38837	24204.2	24131.2	23304	23542.3	24432.2	32056.9	30514.7	29153.8	29065	-	-
pmb0550	449.11	287.06	449.108	C21H21O11+	[M]+	Cyanidin-3-O-glucoside (Kuromanin)	Flavonoids	Anthocyanidins	47705-70-4	2	1.11436e+06	1.17948e+06	1.10703e+06	547479	4.61656e+06	2.09533e+06	5.99281e+06	9.86781e+06	1.55216e+06	3.20908e+06	3.32589e+06	3.38866e+06	C08604	ko00942,ko01110
Zmlp007578	345.06	313.03	344.053	C17H12O8	[M+H]+	3,3',4-O-Trimethylellagic acid	Tannins	Tannin	1617-49-8	3	48221.1	39877	38104.9	43768.4	60158.5	37261.1	42907	40041.2	35734.3	41446.7	42621.7	40332.7	C10836	-
Wafn001957	371.06	209.03	372.069	C15H16O11	[M-H]-	2-O-Caffeoylglucaric Acid	Phenolic acids	Phenolic acids	-	3	294807	305678	328237	339363	334999	332622	408748	279904	280286	346111	365291	352284	C03062	-
pme0008	176.1	113.07	175.096	C6H13N3O3	[M+H]+	L-Citrulline	Amino acids and derivatives	Amino acids and derivatives	372-75-8	3	4.1081e+06	4.00609e+06	4.20263e+06	4.49532e+06	4.48008e+06	3.65825e+06	5.1738e+06	4.52589e+06	5.46846e+06	4.28215e+06	4.29573e+06	4.49709e+06	C00327	ko00220,ko01100,ko01110,ko01230
HX1219	515.37	437.34	514.366	C32H50O5	[M+H]+	3-Acetoxy-18-hydroperoxy-12-oleanen-11-one(ISO1)	Terpenoids	Triterpene	-	2	1.08044e+06	1.01026e+06	1.00204e+06	1.15625e+06	1.28521e+06	1.17588e+06	896130	1.05666e+06	1.4825e+06	1.16401e+06	1.20722e+06	1.22962e+06	-	-
MWS00204g	104.07	58.07	103.063	C4H9NO2	[M+H]+	N-Ethylglycine*	Amino acids and derivatives	Amino acids and derivatives	627-01-0	3	3.74828e+06	3.99658e+06	3.78907e+06	5.27479e+06	5.75821e+06	4.55354e+06	4.12452e+06	4.23838e+06	5.03269e+06	4.74412e+06	4.62421e+06	4.48713e+06	-	-
Hmsn003721	531.33	531.33	532.34	C31H48O7	[M-H]-	2,3,23-Trihydroxyolean-12-ene-28,29-dioic acid 29-methyl ester (Phytolaccagenin)	Terpenoids	Triterpene	1802-12-6	3	4.25166e+06	5.23474e+06	4.90778e+06	3.93874e+06	3.02972e+06	3.61458e+06	2.75051e+06	3.99721e+06	4.32659e+06	4.53631e+06	4.77598e+06	4.74595e+06	-	-
pmb2601	307.08	161.02	308.09	C15H16O7	[M-H]-	7-Hydroxycoumarin-O-rhamnoside	Lignans and Coumarins	Coumarins	-	3	57550	43475.2	47798.1	106674	47774.3	53640.7	32242.7	58467.5	36499.6	65562.8	64389.4	62055.5	-	-
mws0924	145.05	101.06	146.058	C6H10O4	[M-H]-	2-Methylglutaric acid*	Organic acids	Organic acids	617-62-9	3	196049	245193	202726	144680	159925	142536	137289	122572	145858	206711	218068	209564	-	-
Zmrp110404	457.37	439.36	456.36	C30H48O3	[M+H]+	3-Hydroxyurs-12-en-24-oic acid (β-Boswellic acid)	Terpenoids	Triterpene	631-69-6	2	791035	834735	789842	1.12679e+06	649749	907519	798891	587083	890949	866523	842396	819366	-	-
mws0576	103.04	59.01	104.047	C4H8O3	[M-H]-	3-Hydroxybutyric acid	Organic acids	Organic acids	300-85-6	3	1.23682e+06	1.21052e+06	1.15299e+06	907755	1.07057e+06	738326	1.10356e+06	902263	1.00674e+06	992099	1.00131e+06	949803	C01089	ko00650,ko01100
mws1090	259.02	96.97	260.03	C6H13O9P	[M-H]-	Glucose-1-phosphate*	Others	Saccharides	59-56-3	3	1.3684e+06	1.3565e+06	1.32078e+06	3.49689e+06	2.24549e+06	3.62918e+06	7.70472e+06	3.70876e+06	3.80976e+06	2.7972e+06	2.65157e+06	2.76623e+06	C00103	ko00010,ko00040,ko00052,ko00500,ko00520,ko00561,ko01100,ko01110,ko01240,ko01250
Lahp004442	273.07	153.02	272.068	C15H12O5	[M+H]+	3,4-Dihydro-4-(4'-hydroxyphenyl)-5,7-dihydroxycoumarin	Lignans and Coumarins	Coumarins	-	3	129930	136609	130415	175374	190231	212947	195769	178875	199303	185856	184066	176242	-	-
Zmdn002353	451.126	289.073	452.132	C21H24O11	[M-H]-	Epicatechin-6-C-β-D-glucopyranoside*	Flavonoids	Flavanols	-	1	1.11734e+07	1.20845e+07	1.11842e+07	1.16079e+07	9.03885e+06	8.62326e+06	5.56623e+06	8.11144e+06	1.07719e+07	1.12558e+07	1.18523e+07	1.13409e+07	-	-
mws1060	267.07	135.03	268.081	C10H12N4O5	[M-H]-	9-(Arabinosyl)hypoxanthine	Nucleotides and derivatives	Nucleotides and derivatives	7013-16-3	3	423171	429053	413532	349420	255325	264421	412956	324230	293387	378850	400625	392368	-	-
pmn001610	307.26	307.26	308.272	C20H36O2	[M-H]-	Eicosadienoic acid*	Lipids	Free fatty acids	5598-38-9	3	189910	175312	188699	76362.3	109958	145579	173433	268378	182796	235220	241770	228491	C16525	ko01040
pmn001628	481.06	275	482.07	C20H18O14	[M-H]-	4,6-(S)-Hexahydroxydiphenoyl-D-glucose	Phenolic acids	Phenolic acids	23094-68-0	3	385941	394115	418644	485430	486950	405173	419804	409586	375031	461879	476334	450151	-	-
Hmlp006964	237.07	176.04	236.069	C12H12O5	[M+H]+	5,6,7-Trimethoxycoumarin	Lignans and Coumarins	Coumarins	55085-47-7	3	25451.3	35023.3	28019.7	39337	27027.3	28846.1	24603.6	23176.6	28409.2	25757	27263.3	26471.9	-	-
mws0921	149.06	131.05	150.068	C9H10O2	[M-H]-	p-Coumaryl alcohol	Phenolic acids	Phenolic acids	3690-05-9	3	41202	55901.9	68936	7343.14	22483.5	13191.2	26045.4	16073.5	42894	38632.5	36560.4	38147.1	C02646	ko00940,ko01100,ko01110
Lmqn000351	325.11	59.01	326.121	C12H22O10	[M-H]-	Rutinose	Others	Saccharides	90-74-4	3	248682	321356	279576	265276	268043	344703	301004	300267	272343	278211	293094	279675	C08247	-
pme0295	146.08	86.06	145.074	C6H11NO3	[M+H]+	4-Acetamidobutyric acid	Organic acids	Organic acids	3025-96-5	3	212904	243579	244732	75932	109078	88721.6	118174	117986	116758	153917	163047	157872	C02946	ko00330,ko01100
pmp000008	359.11	344.09	358.105	C19H18O7	[M+H]+	5-Hydroxy-6,7,3',4'-tetramethoxyflavone*	Flavonoids	Flavones	21763-80-4	3	2.33006e+07	2.30786e+07	2.16266e+07	2.55247e+07	2.80449e+07	1.98282e+07	2.33897e+07	2.62454e+07	2.20194e+07	2.45318e+07	2.52911e+07	2.59952e+07	-	-
pmb2826	147.03	87.01	148.037	C5H8O5	[M-H]-	L-Citramalic acid	Organic acids	Organic acids	6236-09-5	3	339269	286314	344954	325778	17164.9	273917	63550.1	306455	674234	445086	469245	466992	C02614	ko00660,ko01100
MWSmce675	271.08	108.02	272.09	C12H16O7	[M-H]-	Arbutin	Phenolic acids	Phenolic acids	497-76-7	2	1.35195e+06	1.32412e+06	1.37817e+06	1.45271e+06	1.1702e+06	1.12507e+06	1.16587e+06	1.06214e+06	1.25421e+06	1.30608e+06	1.34937e+06	1.27369e+06	C06186	ko00010
mws1333	341.11	113.02	342.116	C12H22O11	[M-H]-	Melibiose	Others	Saccharides	585-99-9	1	1.05605e+07	1.08651e+07	1.2039e+07	1.47522e+07	1.21757e+07	1.52544e+07	1.3866e+07	1.67202e+07	1.63028e+07	1.54063e+07	1.62262e+07	1.54728e+07	C05402	ko00052,ko01100,ko02010
Hmtn001120	315.109	153.056	316.116	C14H20O8	[M-H]-	5-(2-Hydroxyethyl)-2-O-glucosylphenol	Phenolic acids	Phenolic acids	-	3	8.43791e+06	8.2956e+06	6.03966e+06	5.85009e+06	5.48538e+06	7.23349e+06	8.30103e+06	7.24823e+06	8.76676e+06	7.83435e+06	7.71203e+06	7.40357e+06	-	-
pmf0096	88.99	70.98	89.9953	C2H2O4	[M-H]-	Oxalic acid	Organic acids	Organic acids	144-62-7	3	316877	353566	274540	142583	187686	169145	176757	217944	336672	306387	315761	324719	C00209	ko00230,ko00630,ko01100
MWS04412	175.12	70.07	174.137	C8H18N2O2	[M+H]+	N(6),N(6)-Dimethyl-L-lysine	Amino acids and derivatives	Amino acids and derivatives	2259-86-1	3	2.04254e+07	1.98792e+07	1.95413e+07	2.22648e+07	2.17149e+07	1.7708e+07	2.56094e+07	2.07897e+07	2.14366e+07	1.9737e+07	2.03444e+07	2.09311e+07	-	-
pme0274	132.1	69.07	131.095	C6H13NO2	[M+H]+	6-Aminocaproic acid	Organic acids	Organic acids	60-32-2	3	3.08157e+07	3.14529e+07	3.15874e+07	2.85839e+07	2.76427e+07	2.97355e+07	3.83881e+07	3.5315e+07	3.17322e+07	2.91727e+07	3.09385e+07	3.0031e+07	C02378	ko01100
MWSmce248	163.04	119.05	164.047	C9H8O3	[M-H]-	3-Hydroxycinnamic Acid*	Phenolic acids	Phenolic acids	14755-02-3	1	3.5828e+06	4.55382e+06	4.58234e+06	4.29365e+06	6.13627e+06	5.03233e+06	4.07041e+06	4.654e+06	3.81115e+06	4.87328e+06	5.16941e+06	5.02143e+06	C12621	ko00360,ko01100
Zbyn001503	343.066	191.056	344.073	C14H16O10	[M-H]-	4-Galloylquinic acid*	Phenolic acids	Phenolic acids	110170-37-1	1	2.59219e+06	2.6885e+06	2.56304e+06	2.79845e+06	3.13634e+06	2.59939e+06	2.55808e+06	3.309e+06	3.25749e+06	2.65167e+06	2.72348e+06	2.56749e+06	-	-
pme3096	118.01	74.02	119.022	C3H5NO4	[M-H]-	Aminomalonic acid	Organic acids	Organic acids	1068-84-4	3	704650	772508	741978	261973	331348	292012	266756	256958	379780	447371	449349	471625	C00872	-
mws0034	457.08	169.01	458.085	C22H18O11	[M-H]-	Epigallocatechin-3-gallate	Flavonoids	Flavanols	989-51-5	1	2.29983e+07	2.11567e+07	2.53332e+07	2.39838e+07	2.1654e+07	2.911e+07	2.1436e+07	2.13076e+07	2.51046e+07	2.33782e+07	2.20622e+07	2.25099e+07	C09731	-
mws0097	357.13	151.04	358.142	C20H22O6	[M-H]-	Pinoresinol*	Lignans and Coumarins	Lignans	487-36-5	2	1.00192e+06	934093	1.03357e+06	777533	1.22651e+06	1.33849e+06	714920	560790	1.76121e+06	1.12229e+06	1.18623e+06	1.17634e+06	C05366	ko00999,ko01100,ko01110
Lmfn000604	331.067	169.014	332.074	C13H16O10	[M-H]-	6-O-Galloyl-β-D-glucose*	Phenolic acids	Phenolic acids	13186-19-1	2	6.77581e+07	6.90946e+07	6.97931e+07	6.63107e+07	6.84575e+07	7.56393e+07	5.3151e+07	6.89323e+07	6.8938e+07	7.41188e+07	7.00111e+07	7.31459e+07	-	-
MWSHY0174	291.086	139.04	290.079	C15H14O6	[M+H]+	Epicatechin	Flavonoids	Flavanols	490-46-0	3	5.29288e+06	4.75111e+06	4.81657e+06	5.89026e+06	5.76952e+06	5.63683e+06	5.66207e+06	5.59692e+06	5.02e+06	5.10604e+06	5.22802e+06	5.4167e+06	C09727	ko00941,ko01100,ko01110
MWSHY0177	443.1	139.04	442.09	C22H18O10	[M+H]+	Catechin gallate	Flavonoids	Flavanols	130405-40-2	1	2.70509e+06	3.07965e+06	2.81847e+06	2.80027e+06	2.80245e+06	3.04929e+06	2.16555e+06	2.86736e+06	3.19464e+06	2.94587e+06	2.981e+06	2.8158e+06	-	-
Zblp002839	167.07	123.05	166.063	C9H10O3	[M+H]+	3-(3-Hydroxyphenyl)-propionic acid	Phenolic acids	Phenolic acids	621-54-5	1	229149	247194	260064	223000	221363	167294	204628	221822	171034	191592	180523	185164	C11457	ko00360,ko01100
Ymjm000152	271.08	108.02	272.09	C12H16O7	[M-H]-	p-Hydroxypheny-β-D-allopyranoside	Phenolic acids	Phenolic acids	-	2	1.33112e+06	1.31552e+06	1.34314e+06	1.41248e+06	1.2451e+06	1.14034e+06	1.16849e+06	1.08592e+06	1.1863e+06	1.3764e+06	1.29627e+06	1.33988e+06	-	-
mws0061	463.09	300.03	464.096	C21H20O12	[M-H]-	Quercetin-3-O-galactoside (Hyperin)	Flavonoids	Flavonols	482-36-0	1	1.97469e+06	2.13366e+06	2.04698e+06	2.55219e+06	2.39583e+06	2.57186e+06	1.56111e+06	2.69852e+06	3.28712e+06	2.93195e+06	2.8784e+06	2.76394e+06	C10073	-
pme2253	177.041	59.0139	178.048	C6H10O6	[M-H]-	L-Gulono-1,4-Lactone*	Others	Saccharides	1128-23-0	3	488976	515219	474652	509981	426079	595459	533785	469041	421786	537154	506026	518149	C01040	ko00053,ko01100,ko01240
pme3337	384.12	252.07	383.108	C14H17N5O8	[M+H]+	Succinyladenosine	Nucleotides and derivatives	Nucleotides and derivatives	4542-23-8	1	6.63545e+06	6.5141e+06	6.34563e+06	5.83656e+06	7.11349e+06	5.06447e+06	7.05963e+06	6.69607e+06	9.90858e+06	6.41115e+06	6.80688e+06	6.6716e+06	-	-
Lmnp102616	457.37	403.34	456.36	C30H48O3	[M+H]+	3-Hydroxylup-20(29)-en-28-oic acid (Betulinic acid)	Terpenoids	Triterpene	472-15-1	3	76287.2	97768.9	46470.5	123251	66198.5	46415.4	75342.7	58153.9	121665	92453	87028.4	89351.5	C08619	-
mws0047	579.17	271.06	578.164	C27H30O14	[M+H]+	Apigenin-7-O-neohesperidoside (Rhoifolin)	Flavonoids	Flavones	17306-46-6	3	2.3052e+06	2.28917e+06	2.12282e+06	2.10995e+06	2.03184e+06	2.10436e+06	1.83328e+06	2.16159e+06	2.63371e+06	2.27517e+06	2.1466e+06	2.24742e+06	C12627	ko00944
MWSmce203	341.12	73.03	342.116	C12H22O11	[M-H]-	D-Cellobiose	Others	Saccharides	528-50-7	3	605795	521173	686455	627718	640190	858969	686390	861785	760947	725812	689423	728254	-	-
Lmbn001288	131.03	87.04	132.042	C5H8O4	[M-H]-	2-Hydroxy-2-methyl-3-oxobutanoic acid	Organic acids	Organic acids	71698-08-3	3	92069.6	106047	102543	109258	65455.5	74845.2	71603.4	101642	103306	93038.5	98807.3	96935.4	C06010	ko00290,ko00650,ko00660,ko00770,ko01100,ko01110,ko01210,ko01230
mws1164	179.06	59.01	180.063	C6H12O6	[M-H]-	D-Fructose*	Others	Saccharides	57-48-7	1	741859	670124	367893	577195	849784	582550	584610	605093	887409	746536	702486	731192	C05003	-
Latp011219	149.1	121.06	148.088	C10H12O	[M+H]+	3,5-Dimethyl-2,3-dihydrobenzofuran	Others	Others	-	3	9.02158e+06	9.00652e+06	9.41402e+06	1.19548e+07	9.61001e+06	1.03241e+07	9.76803e+06	9.75011e+06	8.86494e+06	9.8538e+06	9.89394e+06	1.04143e+07	-	-
mws1077	355.1	193.05	354.095	C16H18O9	[M+H]+	Scopoletin-7-O-glucoside (Scopolin)	Lignans and Coumarins	Coumarins	531-44-2	3	684572	637490	624004	639995	604249	244067	783031	565111	606705	590507	605715	628301	C01527	ko00999,ko01110
HJAP006	509.13	347.08	508.122	C23H24O13	[M+H]+	Syringetin-7-O-glucoside*	Flavonoids	Flavonols	-	1	3.83971e+06	3.66755e+06	3.76369e+06	4.1051e+06	3.74816e+06	3.62562e+06	3.245e+06	2.91045e+06	4.32882e+06	3.65221e+06	3.86505e+06	3.85417e+06	-	-
Hmln000297	179.05	59.01	180.063	C6H12O6	[M-H]-	Inositol*	Others	Saccharides	87-89-8	1	8.21759e+06	9.01884e+06	6.98085e+06	1.00758e+07	8.92728e+06	9.43306e+06	1.17026e+07	1.46684e+07	1.4615e+07	1.05936e+07	1.1255e+07	1.07595e+07	C00137	ko00052,ko00053,ko00562,ko01100,ko01110,ko01250,ko02010,ko04070
mws2523	421.08	241.01	422.082	C12H23O14P	[M-H]-	Trehalose 6-phosphate	Others	Saccharides	4484-88-2	3	620070	674078	660024	766773	1.27493e+06	990321	1.30586e+06	1.08161e+06	930850	771666	779872	819067	C00689	ko00500,ko01100,ko01110
pmp001269	286.31	268.3	285.303	C18H39NO	[M+H]+	Hexadecyl ethanolamine	Alkaloids	Alkaloids	-	3	22434.3	24531	24974.4	27698.8	35846.8	33481.5	20682.7	23245.1	23989.9	28937.7	27594.6	27240.8	-	-
Zmjn004133	311.22	293.21	312.23	C18H32O4	[M-H]-	9S-Hydroperoxy-10E,12Z-octadecadienoic acid*	Lipids	Free fatty acids	5502-91-0	3	26266.7	21061.3	26333.1	16239.5	16702.2	16430.7	15477.3	14410.4	10216.9	16338.9	17093.1	16070.8	C14827	ko00591,ko01100
pme0500	503.16	323.1	504.169	C18H32O16	[M-H]-	D-Melezitose	Others	Saccharides	597-12-6	3	281525	328508	314380	385141	323103	457864	467635	431012	486228	404432	419350	393340	C08243	-
pme0519	341.11	119.03	342.116	C12H22O11	[M-H]-	D-Sucrose*	Others	Saccharides	57-50-1	1	2.71032e+07	3.07802e+07	1.6783e+07	3.31659e+07	2.64e+07	2.35412e+07	3.40541e+07	3.76617e+07	34479892	4.00314e+07	3.96711e+07	3.76824e+07	C00089	ko00052,ko00500,ko01100,ko01110,ko02010
pmd0130	468.31	184.07	467.301	C22H46NO7P	[M+H]+	LysoPC 14:0	Lipids	LPC	20559-16-4	3	17157.3	20688.8	19824.5	19073.7	25155	16760.7	19289.5	18390	20912	20855.8	20252.5	19547.4	-	-
Lhcp090202	517.39	425.34	516.381	C32H52O5	[M+H]+	3-(Acetyloxy)-13,15-dihydroxyoleanan-12-one (Rubiprasin A)(iso-01)	Terpenoids	Triterpene	-	3	111031	107880	109991	152518	127257	130096	130060	152892	119865	136088	140111	145177	-	-
Lmbn005172	165.06	119.05	166.063	C9H10O3	[M-H]-	2,6-Dimethoxybenzaldehyde	Phenolic acids	Phenolic acids	3392-97-0	1	210306	198209	211751	207798	165506	192353	149551	142493	122472	187929	199101	188677	-	-
mws1375	304.15	185.09	303.143	C12H21N3O6	[M+H]+	Nicotianamine	Alkaloids	Alkaloids	34441-14-0	3	1.07509e+06	1.02287e+06	1.11168e+06	1.25511e+06	1.23939e+06	1.51019e+06	1.58191e+06	1.75588e+06	1.4955e+06	1.26277e+06	1.31322e+06	1.23074e+06	C05324	ko00270,ko00999,ko01100,ko01110
HX1349	133.05	69.04	132.042	C5H8O4	[M+H]+	dihydro-4-hydroxy-5-hydroxymethyl-2(3H)-furanone	Others	Others	-	3	231682	209984	212809	195949	174082	162109	169513	210500	245330	193250	203689	191941	-	-
Zmhn000892	301.09	139.05	302.1	C13H18O8	[M-H]-	4-O-Glucosyl-3,4-dihydroxybenzyl alcohol	Phenolic acids	Phenolic acids	-	3	949273	993974	1.44889e+06	1.57562e+06	1.27381e+06	1.58383e+06	1.13266e+06	1.37849e+06	1.51132e+06	1.41429e+06	1.508e+06	1.48213e+06	-	-
pme3200	74.07	57.05	73.064	C2H7N3	[M+H]+	1-Methylguanidine	Alkaloids	Alkaloids	471-29-4	3	109029	105893	126558	127368	93681.7	89797.1	144385	107704	96819.9	119095	126392	119823	C02294	-
pme3034	131.03	87.05	132.042	C5H8O4	[M-H]-	Ethylmalonic acid	Organic acids	Organic acids	601-75-2	3	79803.5	92196.5	83173.3	40217.6	33304.7	54344	55341.3	59332.4	81742.9	76034.1	75039	79865.9	-	-
Lmtp002474	565.16	427.1	564.148	C26H28O14	[M+H]+	Apigenin-6-C-(2''-glucosyl)arabinoside	Flavonoids	Flavones	-	1	415465	466498	449708	426501	441965	362876	335446	404278	393866	358114	379038	379900	-	-
mws0255	112.05	95.02	111.043	C4H5N3O	[M+H]+	Cytosine	Nucleotides and derivatives	Nucleotides and derivatives	71-30-7	3	307603	264812	269744	302826	309863	332065	379562	344320	368411	326917	318062	305989	C00380	ko00240,ko01100,ko01232
Zmyn005252	285.24	239.24	286.251	C17H34O3	[M-H]-	3-Hydroxy-palmitic acid methyl ester	Lipids	Free fatty acids	51883-36-4	3	28813.7	40752.3	29427.3	29281.3	21889	41429.5	21842.9	24671.1	32983.3	29381.8	27493.8	28410.1	C11849	-
mws0237	187.1	125.1	188.105	C9H16O4	[M-H]-	Azelaic acid	Organic acids	Organic acids	123-99-9	3	1.83698e+06	2.12523e+06	1.95849e+06	1.55897e+06	1.79976e+06	1.90143e+06	1.39102e+06	1.71451e+06	1.62031e+06	2.03786e+06	1.90683e+06	1.98226e+06	C08261	-
mws0216	132.07	86.06	131.058	C5H9NO3	[M+H]+	Trans-4-Hydroxy-L-proline	Amino acids and derivatives	Amino acids and derivatives	51-35-4	3	2.59977e+07	4.10456e+07	4.24992e+07	4.01911e+07	3.77833e+07	3.64746e+07	5.29223e+07	5.22984e+07	4.21866e+07	4.46883e+07	4.34418e+07	4.17976e+07	C01157	ko00330,ko00470,ko01100,ko02010
pmn001516	325.06	125.02	326.064	C14H14O9	[M-H]-	5-Galloylshikimic acid	Phenolic acids	Phenolic acids	95719-51-0	2	634407	656312	656258	740668	572261	783410	506323	525894	645299	674835	721635	699367	-	-
Wmkp002590	595.19	127.04	594.159	C27H30O15	[M+H]+	5,7-Dihydroxy-4-methoxyflavone-3-O-xylose-(1-6)-glucose	Flavonoids	Flavones	-	3	2.62738e+07	2.26106e+07	2.58003e+07	2.46971e+07	3.17523e+07	3.47677e+07	3.24616e+07	3.45321e+07	3.10604e+07	2.75168e+07	2.92236e+07	2.9132e+07	-	-
Lmsp004166	611.16	303.05	610.153	C27H30O16	[M+H]+	Quercetin-3-O-glucoside-7-O-rhamnoside*	Flavonoids	Flavonols	-	1	739442	791522	688740	837157	701419	586600	586717	725008	946825	681437	674912	639796	-	-
pmb1912	474.17	327.12	473.166	C20H23N7O7	[M+H]+	10-Formyltetrahydrofolic Acid	Alkaloids	Alkaloids	2800-34-2	3	376299	326039	341453	387364	477995	317442	336239	367614	561652	405292	410550	431849	C00234	ko00670,ko00970,ko01100,ko01200,ko01240
Lmbn005369	295.23	195.14	296.235	C18H32O3	[M-H]-	13(S)-HODE;13(S)-Hydroxyoctadeca-9Z,11E-dienoic acid	Lipids	Free fatty acids	10219-69-9	3	202685	210852	215836	122313	110865	119592	118782	119648	135082	175489	171909	183629	C14762	ko00591
mws0183	153.02	109.03	154.027	C7H6O4	[M-H]-	3,4-Dihydroxybenzoic acid (Protocatechuic acid)*	Phenolic acids	Phenolic acids	99-50-3	2	553233	551003	503650	384453	317251	400433	463983	495820	481345	574647	537115	553087	C00230	ko01100,ko01110
pme2559	174.04	88.04	175.048	C6H9NO5	[M-H]-	N-Acetyl-L-Aspartic Acid	Amino acids and derivatives	Amino acids and derivatives	997-55-7	3	1.63238e+06	1.82681e+06	1.81528e+06	1.66059e+06	1.02139e+06	1.62494e+06	920406	836731	1.30956e+06	1.47715e+06	1.5804e+06	1.54085e+06	C01042	ko00250,ko01100
pmb2591	245.09	203.08	246.1	C13H14N2O3	[M-H]-	N-Acetyl-L-Tryptophan	Amino acids and derivatives	Amino acids and derivatives	1218-34-4	3	196236	247071	241286	221380	79114.2	171596	80154.3	131056	207145	211195	200895	197993	-	-
pma6460	337.09	163.04	338.1	C16H18O8	[M-H]-	4-O-p-Coumaroylquinic acid	Phenolic acids	Phenolic acids	32451-86-8	3	1.49129e+07	1.46949e+07	1.29821e+07	1.18418e+07	8.28085e+06	1.53448e+07	8.3272e+06	1.06611e+07	1.30668e+07	1.36677e+07	1.35932e+07	1.44539e+07	C10441	-
pmb2406	510.36	184.07	509.348	C25H52NO7P	[M+H]+	LysoPC 17:0	Lipids	LPC	50930-23-9	3	127872	117293	112467	79076.3	108820	78082	145136	122723	133906	116560	118945	124591	-	-
Ymjm000141	369.11	207.1	368.111	C17H20O9	[M+H]+	4-O-Caffeoylquinic acid methyl ester	Phenolic acids	Phenolic acids	123372-74-7	3	196309	244798	182011	250384	182878	206548	266380	189829	219135	224170	220670	209783	-	-
Zmdp000376	130.09	84.08	129.09	C5H11N3O	[M+H]+	4-Guanidinobutanal	Others	Aldehyde compounds	-	2	1.15771e+07	1.08698e+07	1.14458e+07	1.22059e+07	1.25732e+07	1.22085e+07	1.32547e+07	21824428	1.28641e+07	1.20047e+07	1.25775e+07	1.28471e+07	-	-
MWSHY0064	625.17	317.07	624.169	C28H32O16	[M+H]+	Isorhamnetin-3-O-neohesperidoside	Flavonoids	Flavonols	55033-90-4	1	2.53323e+06	2.82533e+06	2.82887e+06	2.59665e+06	2.25121e+06	2.27897e+06	1.73877e+06	2.76242e+06	4.15492e+06	3.15809e+06	3.02785e+06	2.95028e+06	-	-
Zamn00402	179.056	59.0139	180.063	C6H12O6	[M-H]-	sorbose*	Others	Saccharides	3615-56-3	1	8.79775e+06	8.47522e+06	7.80727e+06	1.09783e+07	8.90683e+06	9.24174e+06	1.20045e+07	1.38647e+07	1.33306e+07	9.65775e+06	1.03474e+07	9.96848e+06	C01452	-
pmf0297	297.32	183.21	298.324	C20H42O	[M-H]-	1-Eicosanol	Lipids	Free fatty acids	629-96-9	3	17719.9	20071.1	19919.6	16296.5	15036.9	20816.4	16936.4	12738.4	14359	19166.9	19060	17989.3	-	-
pme0309	183.03	124.02	184.037	C8H8O5	[M-H]-	3-O-Methylgallic Acid	Phenolic acids	Phenolic acids	3934-84-7	1	5.50213e+06	5.34987e+06	5.16385e+06	1.1667e+07	8.6255e+06	1.0144e+07	5.57404e+06	7.74245e+06	1.08256e+07	1.02327e+07	1.09611e+07	1.05013e+07	C05616	-
pme1173	137.05	110.03	136.038	C5H4N4O	[M+H]+	Allopurinol	Nucleotides and derivatives	Nucleotides and derivatives	315-30-0	3	68160.1	51177.3	52388.9	52341.9	50312.4	39064.4	63421.7	43797.9	42697.9	57221.1	60776.7	60868.3	-	-
MWS0132	611.15	306.07	612.152	C20H32N6O12S2	[M-H]-	Oxiglutatione	Amino acids and derivatives	Amino acids and derivatives	27025-41-8	3	458849	480389	518874	2.2816e+06	1.67911e+06	2.1949e+06	700604	961460	2.15604e+06	1.22742e+06	1.31562e+06	1.28205e+06	C00127	ko00480,ko01100,ko01240
pma3724	369.12	177.05	368.111	C17H20O9	[M+H]+	1-O-Feruloylquinic acid	Phenolic acids	Phenolic acids	-	3	132641	110081	96123.8	102754	151579	97174.8	121288	83194.3	194871	98483.7	103854	105275	-	-
pme3732	244.09	112.05	243.085	C9H13N3O5	[M+H]+	Cytidine	Nucleotides and derivatives	Nucleotides and derivatives	65-46-3	3	858455	782497	793477	534311	708102	624075	1.2566e+06	865795	1.14094e+06	873633	817775	863949	C00475	ko00240,ko01100,ko01232,ko02010
pmn001515	325.06	93.03	326.064	C14H14O9	[M-H]-	3-Galloylshikimic acid	Phenolic acids	Phenolic acids	110082-91-2	3	140168	116369	141206	141830	120092	170489	114443	91093.8	118064	132945	134801	142051	-	-
pmb2928	331.07	313.06	332.074	C13H16O10	[M-H]-	Gallic acid-4-O-glucoside	Phenolic acids	Phenolic acids	84274-52-2	3	2.07981e+07	2.12308e+07	2.21865e+07	1.79646e+07	1.9746e+07	1.9741e+07	2.17008e+07	2.43752e+07	2.72807e+07	2.18875e+07	2.29974e+07	2.34465e+07	-	-
pmc0066	333.06	137.05	332.052	C10H13N4O7P	[M+H]+	2'-Deoxyinosine-5'-monophosphate	Nucleotides and derivatives	Nucleotides and derivatives	3393-18-8	3	1.21094e+06	1.17804e+06	1.24887e+06	3.12363e+06	5.47608e+06	4.00441e+06	4.73594e+06	5.79099e+06	4.30892e+06	2.71294e+06	2.75031e+06	2.89882e+06	C06196	ko00230,ko01232
Zmcn003729	535.18	373.13	536.189	C26H32O12	[M-H]-	1-Hydroxypinoresinol-4'-O-Glucoside	Lignans and Coumarins	Lignans	-	3	278603	330806	289421	241025	181087	296195	156662	260473	315658	321705	343778	326176	-	-
pmb0818	206.08	145.05	205.074	C11H11NO3	[M+H]+	Methoxyindoleacetic acid	Alkaloids	Plumerane	3471-31-6	3	9.53692e+06	8.68541e+06	9.05815e+06	8.37948e+06	8.3079e+06	6.61404e+06	1.07774e+07	9.70252e+06	8.27538e+06	8.20262e+06	8.61617e+06	8.78977e+06	C05660	ko00380
mws1660	565.16	529.13	564.148	C26H28O14	[M+H]+	Schaftoside	Flavonoids	Flavones	51938-32-0	2	541409	541279	580545	521646	616548	649200	553726	332716	605073	608939	568861	599470	C10181	-
Zahp007439	177.05	149.02	176.047	C10H8O3	[M+H]+	3,4-Methylenedioxycinnamaldehyde	Others	Aldehyde compounds	58095-77-5	3	76640.7	92820.8	76617.3	107695	90042.7	90066.6	85527.9	88041.5	87426.4	61033.8	59117.3	63461.5	-	-
pmb0751	321.1	147.04	320.09	C16H16O7	[M+H]+	Trans-5-O-(p-Coumaroyl)shikimate	Phenolic acids	Phenolic acids	-	3	302358	289456	307299	369886	318340	222902	533586	286442	317035	306385	325436	326798	C02947	ko00940,ko00941,ko00945,ko01100,ko01110
mws2118	435.13	167.04	436.137	C21H24O10	[M-H]-	Phloretin-2'-O-glucoside (Phlorizin)	Flavonoids	Chalcones	60-81-1	1	7.28832e+06	8.01864e+06	7.49576e+06	8.38077e+06	5.42571e+06	9.06186e+06	6.0198e+06	8.13073e+06	6.52413e+06	7.8375e+06	8.18074e+06	8.41698e+06	C01604	ko00941,ko01110
Zmyn000155	173.11	131.08	174.1	C7H14N2O3	[M-H]-	N-α-Acetyl-L-ornithine	Amino acids and derivatives	Amino acids and derivatives	6205-08-9	2	2.34006e+06	2.56923e+06	2.7132e+06	3.0895e+06	3.60111e+06	2.68813e+06	4.75082e+06	2.91626e+06	2.67472e+06	2.82149e+06	3.02472e+06	2.97078e+06	C00437	ko00220,ko01100,ko01110,ko01210,ko01230
MWS1882	132.03	88.0403	133.037	C4H7NO4	[M-H]-	Iminodiacetic acid*	Organic acids	Organic acids	142-73-4	2	860089	816352	767308	1.00538e+06	867343	934756	895384	715747	759268	913723	893288	851441	C19911	-
Jmwn002117	331.1	153.02	332.111	C14H20O9	[M-H]-	2-(3,4-dihydroxyphenyl)ethanediol 1-O-β-D-glucopyranoside	Phenolic acids	Phenolic acids	-	2	5.4619e+06	5.42536e+06	5.70463e+06	5.49377e+06	5.44822e+06	5.16667e+06	4.73607e+06	4.78565e+06	4.6159e+06	4.79664e+06	4.46641e+06	4.60698e+06	-	-
Lmsn011830	485.33	485.33	486.334	C30H46O5	[M-H]-	2,19-Dihydroxy-3-oxours-12-en-28-oic acid	Terpenoids	Triterpene	176983-21-4	3	147879	204384	153484	222074	213787	198453	137699	149562	173015	213493	214954	227759	-	-
mws0671	120.07	74.06	119.058	C4H9NO3	[M+H]+	L-Homoserine*	Amino acids and derivatives	Amino acids and derivatives	672-15-1	3	8.12108e+06	7.95319e+06	8.07376e+06	7.75595e+06	6.99955e+06	7.05921e+06	9.81918e+06	6.84707e+06	4.85109e+06	7.6707e+06	7.36955e+06	7.91856e+06	C00263	ko00260,ko00270,ko00300,ko00920,ko01100,ko01110,ko01230
Lmhp008801	476.28	335.26	475.27	C23H42NO7P	[M+H]+	LysoPE 18:3	Lipids	LPE	-	2	141949	134935	157396	339216	359601	268680	236565	393035	416487	279749	261010	275239	-	-
mws0491	122.1	105.07	121.089	C8H11N	[M+H]+	2-Phenylethylamine	Alkaloids	Benzylphenylethylamine alkaloids	156-28-5	3	776606	718688	758648	1.14997e+06	1.17989e+06	852712	1.36676e+06	621419	608430	864966	843506	805426	C05332	ko00360,ko01100
Zahn007990	197.12	153.13	198.126	C11H18O3	[M-H]-	5-hydroxy-3,4-dimeth-yl-5-pentylfuran-2(5H)-one	Others	Others	-	1	211969	209427	169904	263201	166821	246025	193185	231818	290727	292686	297193	277336	-	-
Hmcp005697	425.37	191.18	424.37	C30H48O	[M+H]+	Olean-13(18)-en-3-one (δ-Amyrenone)	Terpenoids	Triterpene	20248-08-2	3	505496	334374	335335	544798	515195	333737	389994	319470	475653	79809.6	85753.5	82339.1	-	-
HJN037	183.03	124.02	184.037	C8H8O5	[M-H]-	4-O-Methylgallic Acid	Phenolic acids	Phenolic acids	4319-02-2	2	1.2821e+07	1.33606e+07	1.31923e+07	2.7035e+07	1.87302e+07	2.17668e+07	1.14833e+07	1.74466e+07	2.37717e+07	2.26388e+07	2.40077e+07	2.42098e+07	-	-
HJN012	377.16	329.14	378.168	C20H26O7	[M-H]-	4,7,9,9'-Tetrahydroxy-3,3'-dimethoxy-8-O-4'-neolignan	Phenolic acids	Phenolic acids	-	3	2.46483e+06	2.54219e+06	2.39635e+06	799781	1.23607e+06	1.56e+06	1.00904e+06	900147	1.34373e+06	1.70501e+06	1.79359e+06	1.83025e+06	-	-
Rfmb091	295.23	195.14	296.235	C18H32O3	[M-H]-	9S-Hydroxy-10E,12Z-octadecadienoic acid	Lipids	Free fatty acids	15514-85-9	3	209522	216780	217274	127654	120963	124919	124329	121711	127079	172012	183292	172478	C14767	ko00591
mws0208	145.051	101.061	146.058	C6H10O4	[M-H]-	Adipic Acid*	Organic acids	Organic acids	124-04-9	3	170535	250662	236796	184030	160652	142968	140244	170520	156990	194265	208033	197092	C06104	ko01100
mws0668	283.07	151.03	284.076	C10H12N4O6	[M-H]-	Xanthosine	Nucleotides and derivatives	Nucleotides and derivatives	146-80-5	1	1.08567e+06	1.2591e+06	1.20996e+06	1.0458e+06	1.24758e+06	1.05176e+06	1.74003e+06	1.65831e+06	2.1919e+06	1.53463e+06	1.46596e+06	1.42844e+06	C01762	ko00230,ko00232,ko01100,ko01110,ko01232,ko02010
pmb0565	509.13	347.08	508.122	C23H24O13	[M+H]+	Syringetin-3-O-glucoside	Flavonoids	Flavonols	40039-49-4	3	284318	216895	258932	219738	189143	248664	271900	276442	233425	262689	272862	282596	-	-
Cmsp003083	521.2	131.05	520.194	C26H32O11	[M+H]+	Dehydrodiconiferyl alcohol-4-O-glucoside	Lignans and Coumarins	Lignans	107870-88-2	3	87924.8	85924.3	81997.1	77204.6	83129.7	91522.1	65878.7	66120.5	95519.7	74017.4	70409.8	68976	-	-
mws0192	117.019	73.0295	118.027	C4H6O4	[M-H]-	Succinic acid*	Organic acids	Organic acids	110-15-6	2	1.66466e+07	1.66522e+07	1.68172e+07	5.75352e+06	6.22334e+06	5.96944e+06	5.74164e+06	5.81845e+06	8.08451e+06	9.61298e+06	9.67277e+06	1.02643e+07	C00042	ko00020,ko00190,ko00250,ko00310,ko00350,ko00360,ko00620,ko00630,ko00640,ko00650,ko00760,ko00920,ko01100,ko01110,ko01200
mws4052	102.06	56.05	101.048	C4H7NO2	[M+H]+	1-Aminocyclopropane-1-carboxylic acid	Organic acids	Organic acids	22059-21-8	3	852578	969306	844589	884456	940722	1.04656e+06	830168	651615	639577	864512	841992	803940	C01234	ko00270,ko01100,ko01110
pme2459	449.11	287.06	448.101	C21H20O11	[M+H]+	Luteolin-7-O-glucoside (Cynaroside)	Flavonoids	Flavones	5373-11-5	1	5.45636e+06	4.9675e+06	5.44739e+06	6.89871e+06	6.5001e+06	6.36425e+06	4.54289e+06	7.0027e+06	6.35895e+06	5.8094e+06	6.20328e+06	5.84246e+06	C03951	ko00944
Zmzp000145	189.16	84.08	188.153	C9H20N2O2	[M+H]+	Trimethyllysine	Amino acids and derivatives	Amino acids and derivatives	23284-33-5	1	1.90223e+06	1.82307e+06	1.65915e+06	2.12476e+06	3.13982e+06	2.79211e+06	3.53396e+06	2.99646e+06	3.11228e+06	3.05176e+06	3.12639e+06	3.27952e+06	C03793	ko00310,ko01100
MWS201437	247.13	86.1	246.122	C10H18N2O5	[M+H]+	Leu-Asp	Amino acids and derivatives	Amino acids and derivatives	32949-40-9	3	319338	304604	315001	233355	270617	304267	273989	279526	278089	280071	267530	260456	-	-
Cmjn004337	401.14	269.1	402.153	C18H26O10	[M-H]-	Benzyl-(2''-O-xylosyl)glucoside	Phenolic acids	Phenolic acids	-	1	5.82011e+06	5.74863e+06	5.64189e+06	7.64365e+06	6.19795e+06	5.9272e+06	3.39725e+06	3.97794e+06	5.52238e+06	7.25855e+06	6.74547e+06	7.08242e+06	-	-
pmp000579	463.12	301.07	462.116	C22H22O11	[M+H]+	Diosmetin-7-O-galactoside*	Flavonoids	Flavones	-	1	6.53945e+06	6.36161e+06	7.70226e+06	7.24751e+06	8.42442e+06	7.25588e+06	5.38822e+06	6.64906e+06	7.87748e+06	5.96091e+06	6.30814e+06	6.39793e+06	-	-
pmb0490	235.14	147.04	234.137	C13H18N2O2	[M+H]+	p-Coumaroylputrescine	Alkaloids	Phenolamine	34136-53-3	3	683342	785700	596069	592174	610187	947078	892476	784577	1.0165e+06	786276	736554	785840	C18326	ko00330,ko01100
Lmsn004322	503.12	179.03	504.127	C24H24O12	[M-H]-	1,6-Di-O-caffeoyl-β-D-glucose*	Phenolic acids	Phenolic acids	-	3	3.42686e+06	3.81175e+06	3.98456e+06	3.69214e+06	3.24173e+06	3.49545e+06	2.81454e+06	2.51786e+06	3.31689e+06	3.96261e+06	4.20914e+06	4.24576e+06	-	-
Zmxp003107	611.16	287.06	610.153	C27H30O16	[M+H]+	Luteolin-7,3'-di-O-glucoside	Flavonoids	Flavones	52187-80-1	3	3.33353e+06	3.21433e+06	2.3106e+06	3.48008e+06	3.01145e+06	2.89545e+06	2.88482e+06	3.13328e+06	3.06289e+06	2.95967e+06	3.04981e+06	3.18683e+06	-	-
Zazp002547	205.1	146.06	204.09	C11H12N2O2	[M+H]+	cyclo-(Gly-Phe)	Amino acids and derivatives	Amino acids and derivatives	10125-07-2	2	4.03656e+06	3.91039e+06	4.01423e+06	3.93346e+06	3.88887e+06	3.05609e+06	5.34954e+06	4.29532e+06	4.04927e+06	4.22854e+06	4.46228e+06	4.15468e+06	-	-
Lmyp004052	611.14	147.04	610.132	C30H26O14	[M+H]+	Quercetin-3-O-(6''-O-p-Coumaroyl)galactoside	Flavonoids	Flavonols	-	1	5.68955e+06	5.50773e+06	6.26165e+06	6.59582e+06	5.79406e+06	5.8652e+06	5.97635e+06	9.63725e+06	8.84294e+06	6.91873e+06	6.70511e+06	7.22487e+06	-	-
Zmfn007986	241.09	197.06	242.094	C15H14O3	[M-H]-	3,4-dihydroxy-7-methoxy-9,10-dihydro-phenanthrene	Quinones	PhenAnthraquinones	-	3	23306	30471	30775.8	28720	26578.4	30983.1	27678.1	34487.1	30812.7	29780.4	29929.8	31846.3	-	-
Lmhp010190	522.36	184.07	521.348	C26H52NO7P	[M+H]+	LysoPC 18:1(2n isomer)	Lipids	LPC	-	2	7.59117e+06	6.2281e+06	6.44069e+06	6.6758e+06	5.90514e+06	5.03483e+06	7.55486e+06	7.47594e+06	8.33239e+06	7.0597e+06	6.80044e+06	7.33517e+06	-	-
pme1178	284.1	152.06	283.092	C10H13N5O5	[M+H]+	Guanosine	Nucleotides and derivatives	Nucleotides and derivatives	118-00-3	1	7.09701e+06	7.35745e+06	7.53494e+06	5.75458e+06	8.57003e+06	5.70828e+06	9.72487e+06	7.63677e+06	7.79061e+06	7.10952e+06	7.11076e+06	7.58731e+06	C00387	ko00230,ko01100,ko01232,ko02010
pmb0885	291.2	191.11	290.188	C18H26O3	[M+H]+	4-Oxo-9Z,11Z,13E,15E-Octadecatetraenoic Acid	Lipids	Free fatty acids	-	3	228317	212147	202773	125769	101664	100666	153643	130813	110013	152439	161181	150054	-	-
mws0473	131.03	87.05	132.042	C5H8O4	[M-H]-	2-Methylsuccinic acid	Organic acids	Organic acids	498-21-5	3	973102	968808	886348	898844	560307	711048	580582	775587	558443	865021	910366	932257	-	-
pmb0680	741.2	147.3	740.195	C36H36O17	[M+H]+	Vitexin-7-O-(6''-p-coumaroyl)glucoside	Flavonoids	Flavones	-	3	102157	96257.4	144494	98113.4	165682	133608	107389	128988	211346	150802	145728	157261	-	-
Lmyn000160	237.06	87.01	238.069	C8H14O8	[M-H]-	Mucic acid Dimethyl Ester	Phenolic acids	Phenolic acids	-	1	7.4712e+06	7.71515e+06	7.6553e+06	7.72769e+06	1.37974e+07	8.12649e+06	1.29009e+07	1.08911e+07	1.01114e+07	7.56146e+06	8.14041e+06	8.00874e+06	-	-
pmn001583	609.15	300.03	610.153	C27H30O16	[M-H]-	Quercetin-3-O-robinobioside	Flavonoids	Flavonols	52525-35-6	1	2.67409e+07	3.05865e+07	2.82393e+07	2.66689e+07	2.20657e+07	2.64457e+07	2.1261e+07	2.91116e+07	3.21497e+07	3.29785e+07	3.2485e+07	3.49363e+07	-	-
mws0282	203.08	116.05	204.09	C11H12N2O2	[M-H]-	L-Tryptophan	Amino acids and derivatives	Amino acids and derivatives	73-22-3	1	3.63157e+07	3.54373e+07	3.67396e+07	3.30858e+07	2.21338e+07	2.30195e+07	3.25117e+07	3.24864e+07	3.26367e+07	3.402e+07	3.61711e+07	3.66024e+07	C00078	ko00260,ko00380,ko00400,ko00966,ko00970,ko01100,ko01110,ko01210,ko01230,ko01240
pmp000589	551.1	303.05	550.096	C24H22O15	[M+H]+	Quercetin-7-O-(6''-malonyl)glucoside	Flavonoids	Flavonols	-	2	2.04805e+06	2.14959e+06	2.13284e+06	2.13499e+06	2.23975e+06	2.03906e+06	1.6783e+06	2.47706e+06	3.10946e+06	2.18343e+06	2.02063e+06	2.1188e+06	-	-
mws1422	275.09	107.05	274.084	C15H14O5	[M+H]+	Epiafzelechin	Flavonoids	Flavanols	24808-04-6	2	6.39443e+06	6.88394e+06	5.90395e+06	7.46913e+06	6.72322e+06	6.92784e+06	6.66594e+06	1.11843e+07	6.32811e+06	6.86857e+06	7.3144e+06	6.82059e+06	C12128	ko00941,ko01110
Lmfn005487	380.99	301.04	382	C15H10O10S	[M-H]-	Quercetin-3-O-Sulfonate	Flavonoids	Flavonols	60889-05-6	2	120315	129321	113505	139951	77002.1	134076	90678.6	128600	169529	151885	157606	145776	C00616	ko00944
pme3705	193.04	72.99	194.043	C6H10O7	[M-H]-	D-Glucoronic acid*	Others	Saccharides	6556-12-3	3	772864	816577	784147	952439	1.04282e+06	1.06507e+06	1.05083e+06	1.34542e+06	1.3381e+06	939128	1.01472e+06	987494	C00191	ko00040,ko00053,ko00520,ko00562,ko01100,ko01240,ko01250
pme1086	306.08	143.05	307.084	C10H17N3O6S	[M-H]-	Glutathione reduced form	Amino acids and derivatives	Amino acids and derivatives	70-18-8	3	36493.1	31517.5	26174.7	126709	141898	123559	30473.9	40707.2	75947.7	48283.8	46945.3	50711	C00051	ko00270,ko00480,ko01100,ko01240,ko02010
Lmmn001294	331.1	153.02	332.111	C14H20O9	[M-H]-	Koaburaside	Phenolic acids	Phenolic acids	41653-73-0	3	4.84626e+06	5.13118e+06	5.2811e+06	5.18305e+06	5.19372e+06	4.92708e+06	4.31235e+06	4.95053e+06	4.65751e+06	4.14486e+06	4.33281e+06	4.48375e+06	-	-
Lmtn002796	449.11	287.06	450.116	C21H22O11	[M-H]-	Aromadendrin-7-O-glucoside	Flavonoids	Flavanonols	28189-90-4	3	377599	366428	928701	300836	332205	409166	309720	458590	410623	457520	425774	429803	-	-
Lmyn005006	595.15	287.06	596.153	C30H28O13	[M-H]-	Eriodictyol-7-O-(6''-O-p-coumaroyl)glucoside	Flavonoids	Flavanones	-	3	408898	389516	376145	429475	374964	539433	251657	562541	636461	567633	538788	525565	-	-
pmb3041	521.09	329.2	522.101	C23H22O14	[M-H]-	Tricin-7-O-saccharic acid	Flavonoids	Flavones	-	3	1.36566e+06	1.62968e+06	1.40943e+06	1.42912e+06	1.69673e+06	2.41302e+06	997595	1.21494e+06	1.7004e+06	1.73542e+06	1.85049e+06	1.72287e+06	-	-
Qacp006028	597.18	289.07	596.174	C27H32O15	[M+H]+	1,7-Dihydroxy-3,4-dimethoxyxanthone-glucose-rhamnoside	Others	Xanthone	-	3	91602.1	91133.8	84741.9	104152	99507.2	89548.7	88708.9	130099	119678	95733.9	88673.5	94177.9	-	-
Wcqp012549	473.36	455.36	472.355	C30H48O4	[M+H]+	2,3-Dihydroxyurs-12-en-28-oic acid (Corosolic acid)	Terpenoids	Triterpene	4547-24-4	3	122877	137383	167472	107571	172363	130228	94111.5	104938	122584	126362	132715	122660	-	-
pme2801	167.06	150.03	166.049	C6H6N4O2	[M+H]+	7-Methylxanthine	Nucleotides and derivatives	Nucleotides and derivatives	552-62-5	3	507951	547701	548557	733002	741251	779583	723533	728852	948641	654817	709422	682060	C16353	ko00232,ko01100,ko01110
pme3285	275.09	139.04	274.084	C15H14O5	[M+H]+	Afzelechin (3,5,7,4'-Tetrahydroxyflavan)	Flavonoids	Flavanols	2545-00-8	1	3.83764e+06	3.18319e+06	3.31283e+06	3.03977e+06	3.60472e+06	2.78261e+06	2.10355e+06	3.73099e+06	2.64479e+06	3.2287e+06	2.98809e+06	3.16916e+06	C09320	ko00941,ko01110
Lmhp008833	494.32	184.07	493.317	C24H48NO7P	[M+H]+	LysoPC 16:1(2n isomer)	Lipids	LPC	-	3	59074.1	57136.2	60782.7	82435.4	66932.6	51753.1	44081	40476.2	52482.5	61504.4	59861.6	64745.5	-	-
Qagp003587	219.15	131.05	218.142	C13H18N2O	[M+H]+	N-Monocinnamoylputrescine	Alkaloids	Phenolamine	-	1	4.1833e+06	4.18378e+06	4.49551e+06	4.43768e+06	5.38132e+06	4.07162e+06	4.09172e+06	2.77484e+06	3.64067e+06	4.28581e+06	4.19673e+06	3.96332e+06	-	-
Lmbn001467	158.08	116.07	159.089	C7H13NO3	[M-H]-	5-Acetamidopentanoic Acid	Organic acids	Organic acids	1072-10-2	3	646403	617637	682707	682447	372867	501097	478276	608046	657812	633155	673453	683499	C03087	ko00310,ko01100
pme2550	173.01	129.02	174.016	C6H6O6	[M-H]-	Cis-Aconitic acid	Organic acids	Organic acids	585-84-2	3	7.92929e+06	8.10341e+06	7.6007e+06	9.05959e+06	5.97563e+06	4.62011e+06	5.41648e+06	5.03693e+06	6.39316e+06	7.02385e+06	7.15901e+06	7.58317e+06	C00417	ko00020,ko00630,ko00660,ko01100,ko01110,ko01210
Hmhn003518	355.1	175.04	356.111	C16H20O9	[M-H]-	4-O-β-D-glucopyranosylferulic acid	Phenolic acids	Phenolic acids	-	2	6.74513e+06	7.4169e+06	7.5838e+06	6.91211e+06	6.66675e+06	5.16651e+06	4.91626e+06	4.72826e+06	5.49949e+06	6.98742e+06	7.28401e+06	7.57576e+06	-	-
Hmtn001288	181.05	135.04	182.058	C9H10O4	[M-H]-	Methyl 2,4-dihydroxyphenylacetate*	Phenolic acids	Phenolic acids	67828-42-6	2	386067	323127	344235	206790	203761	235566	220149	145091	123319	284831	294518	308617	-	-
Lmqn004838	315.01	299.99	316.022	C15H8O8	[M-H]-	3-O-Methylellagic acid	Tannins	Tannin	-	3	79031.7	92853.8	82085.7	115482	78118.5	84324.8	79682.2	84603.3	97762.9	99178.3	106694	106230	-	-
mws4002	154.09	137.06	153.079	C8H11NO2	[M+H]+	Dopamine	Alkaloids	Phenolamine	51-61-6	3	1.28344e+06	1.1862e+06	1.39181e+06	1.58761e+06	1.75407e+06	1.70861e+06	1.74013e+06	2.04708e+06	2.02338e+06	1.42986e+06	1.44281e+06	1.53904e+06	C03758	ko00350,ko00950,ko00965,ko01100,ko01110
Hajp007218	301.071	286.049	300.063	C16H12O6	[M+H]+	5,7,3',5'-tetrahydroxy-6-methylfavanone	Flavonoids	Flavones	-	3	42883	54670.9	41075.8	47733.5	45717.3	40551.8	32709.1	36254.3	45715	49044.7	53155.2	51685.3	-	-
pmp001310	627.16	303.1	626.148	C27H30O17	[M+H]+	6-Hydroxykaempferol-3,6-O-Diglucoside	Flavonoids	Flavonols	-	3	2.6027e+06	2.48465e+06	2.50781e+06	2.89427e+06	2.70033e+06	2.28788e+06	2.53777e+06	2.62788e+06	2.94295e+06	2.59385e+06	2.75869e+06	2.55753e+06	-	-
pmb0801	346.11	184.06	345.106	C14H19NO9	[M+H]+	4-Pyridoxic acid-O-glucoside	Others	Vitamin	-	3	138523	141520	134016	149005	161726	130636	129461	160832	157092	132826	125861	122726	-	-
mws1200	177.06	145.03	178.063	C10H10O3	[M-H]-	Trans-4-Hydroxycinnamic Acid Methyl Ester	Phenolic acids	Phenolic acids	19367-38-5	3	247301	276988	236235	331861	332646	406728	268640	379537	605939	398047	430145	405814	-	-
Jmgn004021	449.11	269.05	450.116	C21H22O11	[M-H]-	6-C-Glucosyl-2-Hydroxynaringenin	Flavonoids	Flavanones	-	3	581020	777463	703768	688533	696663	874278	689478	790851	786412	911167	839768	876102	-	-
Zmhn002269	269.01	189.06	270.02	C11H10O6S	[M-H]-	2,5-Dimethylchromone-7-O-sulfate	Others	Chromone	-	3	987642	957842	1.01817e+06	621626	650677	977596	676623	1.2539e+06	1.60881e+06	1.15004e+06	1.2467e+06	1.18463e+06	-	-
Lssp210309	457.36	421.35	456.36	C30H48O3	[M+H]+	3-Hydroxyurs-12-en-28-oic acid (Ursolic acid)	Terpenoids	Triterpene	77-52-1	1	623287	708381	641942	951647	531772	736137	662122	488429	674165	730000	673858	690599	C08988	-
Ymjm000140	369.11	177.05	368.111	C17H20O9	[M+H]+	3-O-Caffeoylquinic acid methyl ester	Phenolic acids	Phenolic acids	123483-19-2	3	12987.2	18561	23579.5	22674.5	13810.2	14418.4	24277.6	22857.8	22335.6	14614.4	15596	14459.1	-	-
Lmbp010382	281.12	91.05	280.11	C18H16O3	[M+H]+	6-Methoxy-2-(2-phenylethyl)chromone	Others	Chromone	84294-89-3	3	102295	245436	180285	294302	199247	165965	124266	165566	161013	124151	114259	119557	-	-
MA10107783	207.03	119.05	208.037	C10H8O5	[M-H]-	3-[(1-Carboxyvinyl)oxy]benzoic acid	Phenolic acids	Phenolic acids	16929-37-6	3	277192	343554	309854	377320	180565	321405	249197	184154	179143	324333	334580	308046	C20772	ko00130,ko01100,ko01110,ko01240
pme1841	103.12	86.1	102.116	C5H14N2	[M+H]+	Cadaverine	Alkaloids	Alkaloids	462-94-2	3	50075.9	42939	50050.8	57521.5	91052.5	63252.5	86749.5	105320	119822	67305.4	72202.5	72560.4	C01672	ko00310,ko00470,ko00480,ko00960,ko01100,ko01110
Lmyp004081	579.17	313.07	578.164	C27H30O14	[M+H]+	Isovitexin-2''-O-rhamnoside	Flavonoids	Flavones	-	3	2.40881e+07	2.36468e+07	2.32886e+07	2.05865e+07	2.4805e+07	2.29338e+07	1.97019e+07	2.10815e+07	2.34032e+07	2.10775e+07	2.2327e+07	2.28763e+07	-	-
MWSmce295	245.07	113.03	244.07	C9H12N2O6	[M+H]+	1-beta-D-Arabinofuranosyluracil	Nucleotides and derivatives	Nucleotides and derivatives	3083-77-0	3	204167	150809	196576	148048	122482	143060	183866	229064	145418	161807	154742	148877	C16908	-
HJN104	481.14	319.08	482.106	C21H22O13	[M-H]-	Dihydromyricetin-3-O-glucoside	Flavonoids	Flavanonols	-	3	327552	290735	299609	237551	134669	242558	130612	170715	200201	273403	256052	253273	-	-
mws0024	169.01	125.02	170.022	C7H6O5	[M-H]-	Gallic acid	Phenolic acids	Phenolic acids	149-91-7	1	7.88736e+07	8.21782e+07	7.68229e+07	1.69951e+07	1.38387e+07	1.87428e+07	3.92779e+07	3.85001e+07	5.26115e+07	5.81354e+07	6.28644e+07	5.90401e+07	C01424	ko00999
Lmmn003323	271.23	225.22	272.235	C16H32O3	[M-H]-	2-Hydroxyhexadecanoic acid	Organic acids	Organic acids	764-67-0	3	554577	649998	572078	513539	392678	548627	388411	427862	556549	606417	558478	591389	-	-
MWS0618	204.12	71.05	205.131	C9H19NO4	[M-H]-	Pantothenol	Others	Saccharides	16485-10-2	3	134203	117559	140864	27030.7	59755.7	41110.3	111027	60526	56409.7	72213.4	77849	72708.5	-	-
MWSHY0167	291.09	139.04	290.079	C15H14O6	[M+H]+	Catechin	Flavonoids	Flavanols	154-23-4	1	3.5998e+06	3.60181e+06	3.50504e+06	4.89405e+06	4.44812e+06	5.01822e+06	4.53895e+06	6.31073e+06	4.62477e+06	4.72873e+06	4.43501e+06	4.3723e+06	C06562	ko00941,ko01110
pmf0293	269.29	209.23	270.292	C18H38O	[M-H]-	1-Octadecanol	Lipids	Free fatty acids	112-92-5	3	296867	334368	307713	336865	335478	311624	294843	298772	323605	320741	307264	334332	-	-
Zmgn001448	175.06	115.04	176.069	C7H12O5	[M-H]-	2-Propylmalic Acid	Organic acids	Organic acids	-	2	4.54785e+06	4.43985e+06	4.33296e+06	3.22373e+06	2.393e+06	3.8946e+06	3.31691e+06	5.233e+06	7.75313e+06	5.47065e+06	5.15786e+06	5.60305e+06	C05994	ko00620
pmb0789	332.13	152.07	331.127	C14H21NO8	[M+H]+	Pyridoxine-5'-O-glucoside	Others	Vitamin	-	3	1.2156e+06	1.08973e+06	1.18299e+06	1.34162e+06	1.45585e+06	1.27147e+06	986893	1.53588e+06	1.39649e+06	1.13651e+06	1.23699e+06	1.18325e+06	C03996	-
Lmbn005487	313.24	251.24	314.246	C18H34O4	[M-H]-	12,13-DHOME; (9Z)-12,13-Dihydroxyoctadec-9-enoic acid	Lipids	Free fatty acids	263399-35-5	3	77324.6	82185.5	81060.8	75048.2	59610.8	75114.8	57991.9	66135.6	78836.6	86038.3	79054.7	83241.5	C14829	ko00591
Lmnp002413	595.17	449.11	594.159	C27H30O15	[M+H]+	Luteolin-6-C-glucoside-7-O-rhamnoside	Flavonoids	Flavones	-	3	1.35807e+06	1.24476e+06	1.20152e+06	1.45066e+06	1.5111e+06	1.74255e+06	1.22068e+06	1.12323e+06	1.53025e+06	1.30693e+06	1.38071e+06	1.42172e+06	-	-
Jmwn002494	325.09	119.05	326.1	C15H18O8	[M-H]-	(2E)-3-[4-(β-D-glucopyranoside)-phenylacrylic]-acid	Phenolic acids	Phenolic acids	-	2	398659	414492	359030	426584	330591	631777	292361	373714	602587	498813	469121	460188	-	-
MWSmce486	503.16	383.12	504.169	C18H32O16	[M-H]-	Manninotriose	Others	Saccharides	13382-86-0	3	52000.5	55338.2	52008	77413.3	134836	64438	136445	114067	102422	85686.8	86336.6	79840	C05404	ko00052,ko01100
mws0154	173.05	93.03	174.053	C7H10O5	[M-H]-	Shikimic acid	Organic acids	Organic acids	138-59-0	3	8.6142e+06	8.89116e+06	9.03414e+06	7.65901e+06	7.06645e+06	7.73679e+06	5.77791e+06	8.40462e+06	1.1321e+07	1.21034e+07	1.17085e+07	1.11158e+07	C00493	ko00400,ko00999,ko01100,ko01110,ko01230,ko01240
Qmxp101615	349.27	179.14	348.266	C22H36O3	[M+H]+	Ent-3β-Acetoxyisopimar-15-8β-ol	Terpenoids	Ditepenoids	-	3	119227	124473	105150	207162	205424	204017	174672	204364	222127	157182	170319	168220	-	-
Lmrj001341	185.09	70.06	184.085	C8H12N2O3	[M+H]+	Cyclo(Ser-Pro)	Amino acids and derivatives	Amino acids and derivatives	-	3	42127.6	30723.7	34795.1	49670.6	41309.2	38524.1	22674.8	29795.3	46261.9	30507.5	28735.1	31246.7	-	-
pmn001546	943.11	791.1	944.113	C40H32O27	[M-H]-	Methyl Pentagalloyl gallate	Phenolic acids	Phenolic acids	-	3	15968.1	12598.7	14404.6	25007.6	15065.6	12146.1	10014.5	14609.1	16181.4	23037	22360	21157.1	-	-
Hagn007569	401.18	59.01	402.132	C21H22O8	[M-H]-	5,6,7,3',4',5'-hexanmethoxyflavone	Flavonoids	Flavones	-	3	103066	92090.4	102999	119134	111804	133933	79046.2	145609	136676	122199	127549	133155	-	-
Hmcp002187	509.13	347.07	508.122	C23H24O13	[M+H]+	Limocitrin-3-O-galactoside*	Flavonoids	Flavonols	-	1	4.35468e+06	4.19723e+06	3.41475e+06	3.99194e+06	3.66787e+06	3.0559e+06	2.64752e+06	3.5721e+06	3.66967e+06	3.85333e+06	3.57814e+06	3.58257e+06	-	-
pme1975	103	59.01	104.011	C3H4O4	[M-H]-	Malonic acid	Organic acids	Organic acids	141-82-2	3	1.24178e+06	1.18182e+06	1.31092e+06	915298	851831	743256	1.07022e+06	906504	945533	1.04853e+06	962174	1.00126e+06	C00383	ko00061,ko00240,ko00410,ko01100,ko01212
Zbyn001562	343.07	191.06	344.075	C14H16O10	[M-H]-	3-Galloylquinic acid*	Phenolic acids	Phenolic acids	17365-11-6	1	2.4153e+06	2.45466e+06	2.39864e+06	2.6787e+06	3.06842e+06	2.37875e+06	2.11307e+06	2.93153e+06	3.06273e+06	2.59577e+06	2.51033e+06	2.38204e+06	C10834	-
Zmhp003514	301.07	286.05	300.063	C16H12O6	[M+H]+	6,7,8-Tetrahydroxy-5-methoxyflavone	Flavonoids	Flavones	-	3	45524.4	41807	57431.4	56817.1	55267.8	45396.7	30745.9	34841.3	48814.7	44467.1	41203	44412.4	-	-
MWS0559	161.05	71.01	162.053	C6H10O5	[M-H]-	1,6-anhydro-β-D-glucose	Others	Saccharides	498-07-7	3	217022	226220	213186	295556	295114	284633	442480	477929	382514	285604	311084	302348	-	-
pme2596	184.06	148.04	183.053	C8H9NO4	[M+H]+	4-Pyridoxic acid	Others	Vitamin	82-82-6	3	90134.6	69943.3	62901.1	70536.2	94796.2	64259.9	70169.2	117012	113681	83526.1	89611.6	82916.9	C00847	ko00750,ko01100
Lacp004926	433.114	271.059	432.105	C21H20O10	[M+H]+	3,8-Dihydroxy-1-methoxy-9,10-anthraquinone glucoside	Quinones	Anthraquinone	-	3	254024	258972	272557	236935	204298	162400	210594	215808	214257	214672	215539	231693	-	-
Zmhn002909	445.11	323.08	446.121	C22H22O10	[M-H]-	6-O-Glucosyl-caffeoylbenzoic acid	Phenolic acids	Phenolic acids	-	3	30023	23541.1	27072.2	31601.4	19858.2	28014.6	12590.9	25179	25328.8	30140.6	32891.2	31461.2	-	-
MWSHY0162	627.16	303.06	626.148	C27H30O17	[M+H]+	Quercetin-3-O-sophoroside (Baimaside)	Flavonoids	Flavonols	18609-17-1	3	2.55316e+06	1.58407e+06	1.97542e+06	2.84165e+06	2.36335e+06	1.46268e+06	1.70576e+06	2.68325e+06	2.90957e+06	1.8705e+06	1.71907e+06	1.83376e+06	C12667	ko00944,ko01110
Lmbp003668	419.1	287.05	418.09	C20H18O10	[M+H]+	Kaempferol-3-O-arabinoside	Flavonoids	Flavonols	-	2	3.06168e+07	3.23976e+07	3.24584e+07	3.47434e+07	3.42016e+07	3.14213e+07	2.88056e+07	3.52782e+07	3.13268e+07	3.01771e+07	3.23839e+07	2.9939e+07	-	-
mws1073	595.17	457.13	594.159	C27H30O15	[M+H]+	Apigenin-6,8-di-C-glucoside (Vicenin-2)	Flavonoids	Flavones	23666-13-9	1	2.93822e+07	3.10769e+07	3.33376e+07	2.69039e+07	3.07713e+07	2.81009e+07	2.6006e+07	3.02862e+07	3.27687e+07	2.72921e+07	2.86554e+07	2.97886e+07	C10195	-
Lhcp090204	193.16	109.07	192.151	C13H20O	[M+H]+	β-Ionone	Others	Ketone compounds	79-77-6	3	141630	132976	131556	37683.3	43519.1	40249.2	57316	43410.5	50085.3	85281.2	78433.1	80173.7	C12287	-
mws1346	162.08	98.06	161.069	C6H11NO4	[M+H]+	DL-2-Aminoadipic acid	Alkaloids	Alkaloids	542-32-5	3	1.43707e+06	1.49751e+06	1.55402e+06	2.21764e+06	1.35723e+06	1.33281e+06	1.32035e+06	1.43895e+06	1.15331e+06	1.41318e+06	1.54322e+06	1.48145e+06	C00956	ko00300,ko00310,ko01100,ko01110,ko01210,ko01230
Lmbn013410	205.16	189.13	206.167	C14H22O	[M-H]-	2,4-Di-Tert-Butylphenol	Phenolic acids	Phenolic acids	96-76-4	1	284433	300611	266984	361978	291080	370203	301812	309273	343279	346371	317159	332258	-	-
Zmdn002400	451.13	289.07	452.132	C21H24O11	[M-H]-	Epicatechin-3'-O-β-D-glucopyranoside	Flavonoids	Flavanols	-	1	3.76127e+06	3.92038e+06	2.92903e+06	4.14695e+06	2.48414e+06	2.24828e+06	2.39622e+06	3.23835e+06	4.04268e+06	3.9922e+06	3.85404e+06	4.20539e+06	-	-
HJN079	563.18	255.07	564.184	C27H32O13	[M-H]-	Pinocembrin-7-O-rutinoside	Flavonoids	Flavanones	118985-31-2	3	25431.5	16736.3	14481.5	25003	9564.79	31129.9	14675.4	18642	18077.4	22130	24165.8	23023.3	-	-
pmd0136	524.37	184.07	523.364	C26H54NO7P	[M+H]+	LysoPC 18:0(2n isomer)	Lipids	LPC	-	3	282428	297441	266572	231969	289550	254204	260925	306481	302862	270838	293527	273755	-	-
mws0744	319.05	301.04	320.053	C15H12O8	[M-H]-	Dihydromyricetin (Ampelopsin)	Flavonoids	Flavanonols	27200-12-0	2	1.04825e+06	1.2426e+06	1.13202e+06	1.41882e+06	1.38318e+06	2.06732e+06	1.54294e+06	1.9762e+06	1.61781e+06	1.67983e+06	1.81075e+06	1.82003e+06	C02906	ko00941,ko01110
mws0193	190.12	84.08	189.111	C7H15N3O3	[M+H]+	L-Homocitrulline	Amino acids and derivatives	Amino acids and derivatives	1190-49-4	3	473116	524618	512978	514346	453089	632541	379394	504507	393319	478344	452051	438559	C02427	-
HJN086	449.11	287.06	450.116	C21H22O11	[M-H]-	Eriodictyol-3'-O-glucoside	Flavonoids	Flavanones	-	3	1.14332e+06	1.24652e+06	1.45732e+06	1.52046e+06	1.24267e+06	1.70344e+06	827003	1.47432e+06	1.7999e+06	1.54286e+06	1.58939e+06	1.68288e+06	-	-
Zmln000899	343.11	181.05	344.111	C15H20O9	[M-H]-	Syringaldehyde-4-O-glucoside	Phenolic acids	Phenolic acids	-	3	199309	215653	206122	185048	165572	195247	130577	148149	188246	208983	220379	201821	-	-
MWS3149	151.04	107.05	152.047	C8H8O3	[M-H]-	3-Methoxybenzoic acid	Phenolic acids	Phenolic acids	586-38-9	3	34606.5	31644.5	31124.6	19068.8	23192.2	26421.1	17202.8	23307.2	27925	29921.8	27917.9	27567.3	-	-
pmb2922	565.05	323.03	566.055	C15H24N2O17P2	[M-H]-	Uridine 5'-diphospho-D-glucose	Nucleotides and derivatives	Nucleotides and derivatives	133-89-1	1	4.36227e+06	5.21039e+06	4.04805e+06	5.40546e+06	7.0344e+06	5.84397e+06	5.63495e+06	5.94073e+06	4.79903e+06	5.56908e+06	5.12074e+06	5.50337e+06	C00029	ko00040,ko00052,ko00053,ko00500,ko00520,ko00561,ko00908,ko01100,ko01110,ko01240,ko01250
Lmcp005411	883.17	139.04	882.164	C44H34O20	[M+H]+	Theaflavin-3-O-(3-O-methyl)gallate-3-gallate	Tannins	Proanthocyanidins	951755-29-4	3	25186.3	29198.3	28416.9	7476.68	10968.3	4744.56	25216.5	23039.7	14498.2	26229.3	24944.7	23973.2	-	-
mws0913	447.09	285.04	448.101	C21H20O11	[M-H]-	Kaempferol-3-O-galactoside (Trifolin)	Flavonoids	Flavonols	23627-87-4	1	1.28493e+07	1.27939e+07	1.23677e+07	1.59384e+07	1.38408e+07	1.45328e+07	8.54931e+06	1.42242e+07	1.66387e+07	1.48005e+07	1.55525e+07	1.62037e+07	C12626	ko00944,ko01110
MWStz083	197.13	70.07	196.121	C10H16N2O2	[M+H]+	Cyclo(D-Val-L-Pro)	Amino acids and derivatives	Amino acids and derivatives	27483-18-7	3	553464	475433	508269	562036	484467	505565	438181	494004	565045	440684	462660	482482	-	-
Lmsn003297	449.11	287.06	450.116	C21H22O11	[M-H]-	3,4,2',4',6'-Pentahydroxychalcone-4'-O-glucoside	Flavonoids	Chalcones	-	3	517918	622302	634493	597866	441003	673843	574164	816300	812754	749999	786046	821218	C16408	ko00941,ko01110
Zmcn004206	771.18	609.14	772.185	C36H36O19	[M-H]-	kaempferol-3-caffeoyldiglucoside	Flavonoids	Flavonols	-	3	751357	851651	649439	683407	720840	802374	657114	855502	1.02178e+06	814451	889941	839546	-	-
Lmrn001951	181.05	135.04	182.058	C9H10O4	[M-H]-	(S)-2-Hydroxy-3-(4-Hydroxyphenyl)Propanoic Acid	Phenolic acids	Phenolic acids	23508-35-2	1	1.12019e+06	1.1614e+06	1.02785e+06	1.00079e+06	651351	834338	727731	898203	822303	1.00089e+06	1.05564e+06	1.09581e+06	-	-
pmb3081	289	96.97	290.004	C6H11PO11	[M-H]-	Glucarate O-Phosphoric acid	Others	Saccharides	-	3	15320463	1.69945e+07	1.82479e+07	1.67062e+07	1.51386e+07	1.9934e+07	2.02768e+07	2.41737e+07	2.42321e+07	2.21286e+07	2.13967e+07	2.02181e+07	-	-
pme3227	579.17	433.11	578.164	C27H30O14	[M+H]+	Vitexin-2''-O-rhamnoside	Flavonoids	Flavones	64820-99-1	1	22793.8	12386.7	26921.4	16550.8	29058.8	15165.5	26756.8	24367.5	29446.8	19626.2	19711	18164.3	C12628	ko00944
Lmbn004240	329.23	199.13	330.241	C18H34O5	[M-H]-	9,10-Dihydroxy-12,13-epoxyoctadecanoic acid	Lipids	Free fatty acids	-	3	77922.9	88721.1	85509.6	113597	54492	84024.3	79182.3	75410.6	95875	97585.4	89069	94516	C14837	ko00591
Hmgp002148	479.12	317.06	478.111	C22H22O12	[M+H]+	Nepetin-7-O-alloside	Flavonoids	Flavones	-	1	4.13632e+06	3.869e+06	3.72872e+06	5.34661e+06	3.82641e+06	3.66262e+06	3.59232e+06	4.1656e+06	4.84102e+06	3.88678e+06	3.79588e+06	4.14603e+06	-	-
Lmcp002302	312.13	180.09	311.123	C12H17N5O5	[M+H]+	N6-(2-Hydroxyethyl)adenosine*	Nucleotides and derivatives	Nucleotides and derivatives	4338-48-1	1	2.1593e+07	2.17728e+07	2.1088e+07	1.99549e+07	2.3307e+07	2.00888e+07	2.4997e+07	2.51809e+07	2.99073e+07	2.29277e+07	2.34474e+07	2.14402e+07	-	-
MWS5164	203.15	70.07	202.143	C8H18N4O2	[M+H]+	N,N'-Dimethylarginine;SDMA*	Amino acids and derivatives	Amino acids and derivatives	30344-00-4	3	1.81362e+06	1.55012e+06	1.88098e+06	2.17914e+06	1.90974e+06	1.44264e+06	2.12016e+06	2.13409e+06	1.99772e+06	1.77079e+06	1.83992e+06	1.94082e+06	-	-
pmp000238	581.15	383.07	580.143	C26H28O15	[M+H]+	Luteolin-6-C-arabinoside-7-O-glucoside	Flavonoids	Flavones	-	3	179905	149835	217075	153458	204763	122886	161220	152498	145720	173625	158996	170791	-	-
MWS4295	299.26	253.25	300.266	C18H36O3	[M-H]-	DL-2-hydroxystearic acid	Lipids	Free fatty acids	629-22-1	2	122294	143749	122577	123614	85443.9	130669	85130.9	130635	185892	146096	136316	149032	-	-
Lssp210056	465.1	303.05	464.096	C21H20O12	[M+H]+	Quercetin3-O-galactoside	Flavonoids	Other Flavonoids	-	1	5.81519e+06	6.38632e+06	6.26815e+06	7.87334e+06	6.47953e+06	6.82429e+06	4.47339e+06	9.34113e+06	9.00382e+06	6.51783e+06	6.90443e+06	6.30257e+06	-	-
pmb1754	184.07	125	184.073	C5H15NO4P+	[M]+	O-Phosphocholine	Alkaloids	Alkaloids	107-73-3	3	331289	298555	318339	549763	555070	534997	380532	675351	572399	438658	477226	474453	C00588	ko00564,ko01100
Lmbn001162	339.07	177.02	340.079	C15H16O9	[M-H]-	Esculetin-7-O-glucoside	Lignans and Coumarins	Coumarins	-	2	9.97534e+06	8.83467e+06	9.89057e+06	8.42923e+06	6.93587e+06	8.78875e+06	6.57122e+06	6.97886e+06	8.02351e+06	9.16629e+06	8.38366e+06	8.99518e+06	-	-
MWSmce448	127.05	81.04	126.043	C5H6N2O2	[M+H]+	Imidazol-1-yl-acetic acid*	Alkaloids	Alkaloids	22884-10-2	3	904438	800579	988767	825475	901223	1.53466e+06	986190	1.00875e+06	789627	908273	997034	951721	-	-
Hamp012107	284.29	88.08	283.288	C18H37NO	[M+H]+	Stearamide	Alkaloids	Alkaloids	124-26-5	3	2.32446e+07	1.93629e+07	1.78269e+07	1.8494e+07	1.63959e+07	1.91274e+07	2.09803e+07	1.62129e+07	1.78562e+07	1.88485e+07	1.87917e+07	1.73401e+07	C13846	-
MWSslk154	277.13	115.04	276.121	C12H20O7	[M+H]+	Triethyl citrate	Organic acids	Organic acids	77-93-0	3	28121.4	22839	18391.9	24927	24413.7	25715.9	27917.5	26406	20214.8	21711.6	23834.8	22678.9	-	-
Wbmn010451	487.34	487.34	488.35	C30H48O5	[M-H]-	2,3,23-Trihydroxyolean-12-en-28-oic acid methyl ester	Terpenoids	Triterpene	-	2	485476	527653	517212	541258	497807	423000	547509	471782	531515	539805	584460	538615	-	-
mws0289	480.31	339.29	479.301	C23H46NO7P	[M+H]+	LysoPE 18:1	Lipids	LPE	89576-29-4	3	154990	146015	147302	225884	277383	185393	180899	253938	382679	211799	231941	227317	-	-
Zmcn003256	917.24	755.19	918.243	C42H46O23	[M-H]-	kaempferol-3-p-coumaroyldiglucoside-7-glucoside	Flavonoids	Flavonols	-	3	131087	69888.6	64582.4	35261.1	33666.9	23369.8	91717.6	28883.2	46232.8	47712.5	45025.1	49465.4	-	-
pme1210	150.058	61.0106	149.051	C5H11NO2S	[M+H]+	L-Methionine	Amino acids and derivatives	Amino acids and derivatives	63-68-3	3	452141	442894	484565	571914	557220	535206	317006	360870	334392	385882	396008	422567	C00073	ko00270,ko00470,ko00966,ko00970,ko00999,ko01100,ko01110,ko01210,ko01230,ko01240
Lmbn005662	295.23	171.1	296.235	C18H32O3	[M-H]-	9(10)-EpOME;(9R,10S)-(12Z)-9,10-Epoxyoctadecenoic acid	Lipids	Free fatty acids	16833-56-0	3	6911.07	12149.3	5659.04	7208.36	4033.05	3600.18	4220.8	6876.83	7313.08	5706.66	5580.78	5205.92	C14825	ko00591,ko01100
pmb0496	307.18	177.05	306.169	C15H22N4O3	[M+H]+	N-Feruloylagmatine	Alkaloids	Phenolamine	-	3	4.46051e+06	3.92159e+06	3.91192e+06	4.08002e+06	4.53193e+06	4.74502e+06	4.0424e+06	4.27131e+06	3.88017e+06	3.93704e+06	4.32863e+06	4.12967e+06	C18325	ko00330,ko01100
MWS201478	253.12	120.09	252.111	C12H16N2O4	[M+H]+	Phe-Ser	Amino acids and derivatives	Amino acids and derivatives	16053-39-7	3	61122.3	72019.4	62236.4	65621	62488.9	54373.8	51889.6	48681.5	47270.5	49752.2	52385	54710.3	-	-
Hagn003556	387.16	207.1	388.095	C23H16O6	[M-H]-	7-Benzyloxy-5-hydroxy-3',4'-methylenedioxyflavonoid	Flavonoids	Flavones	-	3	6.41655e+06	5.71244e+06	6.37823e+06	1.11405e+07	3.62138e+06	8.39902e+06	4.10321e+06	2.70274e+06	4.57874e+06	7.04977e+06	6.58121e+06	6.4442e+06	-	-
pmb0856	480.31	339.29	479.301	C23H46NO7P	[M+H]+	LysoPE 18:1(2n isomer)	Lipids	LPE	-	3	491573	465339	489336	430297	481768	351461	384345	509751	690727	515151	468791	487654	-	-
Zmdn002049	451.13	289.07	452.132	C21H24O11	[M-H]-	Epicatechin-4'-O-β-D-glucopyranoside	Flavonoids	Flavanols	-	1	2.71168e+06	2.8156e+06	2.80378e+06	3.1058e+06	2.0029e+06	2.16549e+06	2.3643e+06	2.68452e+06	2.76004e+06	2.72609e+06	2.48689e+06	2.67058e+06	-	-
mws5042	223.11	120.09	222.1	C11H14N2O3	[M+H]+	L-Glycyl-L-phenylalanine	Amino acids and derivatives	Amino acids and derivatives	721-66-4	3	187630	175176	160428	129744	150992	133346	102417	127488	131557	140281	127711	136259	-	-
MWS5083	455.1	96.97	456.105	C17H21N4O9P	[M-H]-	Flavin Single Nucleotide(FMN)	Nucleotides and derivatives	Nucleotides and derivatives	6184-17-4	3	221272	201250	267145	340829	194039	202437	239944	310118	295649	265426	258021	282970	C00061	ko00190,ko00740,ko01100,ko01110,ko01240
pme2589	159.03	87.04	160.037	C6H8O5	[M-H]-	2-Oxoadipic acid	Organic acids	Organic acids	3184-35-8	3	228873	216890	215829	250582	316157	242645	304033	538344	408135	322885	297019	298206	C00322	ko00300,ko00310,ko00380,ko01100,ko01110,ko01210,ko01230,ko01240
mws0089	447.09	285.04	448.101	C21H20O11	[M-H]-	Kaempferol-7-O-glucoside	Flavonoids	Flavonols	16290-07-6	3	1.25943e+07	1.24884e+07	1.30269e+07	1.5592e+07	1.23978e+07	1.38213e+07	7.99904e+06	1.49953e+07	1.6517e+07	1.45283e+07	1.56652e+07	1.58992e+07	-	-
Xmyp005654	449.11	287.06	448.101	C21H20O11	[M+H]+	Kaempferol-4'-O-glucoside	Flavonoids	Flavonols	-	1	5.60371e+06	5.23546e+06	4.82965e+06	6.22197e+06	5.85328e+06	5.79557e+06	4.58597e+06	6.79058e+06	6.48949e+06	5.34743e+06	5.69218e+06	5.18653e+06	-	-
Zmjp004852	509.13	347.08	508.122	C23H24O13	[M+H]+	5,6,3',4'-Tetrahydroxy-3,7-dimethoxyflavone-6-O-glucoside	Flavonoids	Flavones	-	1	3.96381e+06	4.1407e+06	3.46977e+06	3.9417e+06	3.61714e+06	3.12417e+06	2.91251e+06	3.16006e+06	4.04273e+06	3.31927e+06	3.63283e+06	3.57984e+06	-	-
Zmyn004732	293.21	185.12	294.219	C18H30O3	[M-H]-	2R-hydroxy-9Z,12Z,15Z-octadecatrienoic acid	Lipids	Free fatty acids	-	3	17182.9	28759.4	25466	18420.2	11154	19406.8	15946.9	16043.4	13804	23940.4	22239.6	24378.9	C16342	ko00592
pme2117	426.02	158.93	427.029	C10H15N5O10P2	[M-H]-	Adenosine 5'-diphosphate	Nucleotides and derivatives	Nucleotides and derivatives	58-64-0	3	198609	154704	208764	247741	169173	273145	171532	256446	289578	284704	278627	259452	C00008	ko00190,ko00195,ko00230,ko00908,ko01100,ko01110,ko01232,ko01240
mws0467	165.06	119.05	166.063	C9H10O3	[M-H]-	3-(4-Hydroxyphenyl)-propionic acid	Phenolic acids	Phenolic acids	501-97-3	3	56457.2	58873.1	64494	62611.8	28468.6	41972.2	51590.2	15083.4	24765.6	62579.4	59215.5	56885.8	C01744	-
Lmbn004685	311.22	223.17	312.23	C18H32O4	[M-H]-	5S,8R-DiHODE; (5S,8R,9Z,12Z)-5,8-Dihydroxyoctadeca-9,12-dienoate	Lipids	Free fatty acids	-	3	83848	70718.6	76451.4	81702.8	73325.3	90669.6	74672.3	86604.2	76165.6	92959.2	88821	97774	C20186	ko00591
MWS1962	153.13	83.05	152.12	C10H16O	[M+H]+	cis-Citral	Organic acids	Organic acids	5392-40-5	3	171141	169119	178313	105665	94561.7	110826	74182.6	83676.4	82748.3	107579	113224	118468	C09847	ko01110
Rfmb087	311.22	293.21	312.23	C18H32O4	[M-H]-	9-Hydroxy-13-oxo-10-octadecenoic Acid	Lipids	Free fatty acids	-	3	26088.4	33132.9	35072.7	21648.1	25170.3	20177.3	23010.3	21974	22192.5	29835.9	29389.8	27238.5	-	-
pme3382	160.06	98.02	161.069	C6H11NO4	[M-H]-	N-Acetyl-L-threonine	Amino acids and derivatives	Amino acids and derivatives	17093-74-2	3	929182	999238	930465	728840	1.03211e+06	748879	949883	1.05291e+06	1.25399e+06	969297	1.06602e+06	1.03463e+06	-	-
pmn001708	487.34	425.34	488.35	C30H48O5	[M-H]-	2,3,23-Trihydroxyurs-12-en-28-oic acid (Asiatic acid)	Terpenoids	Triterpene	464-92-6	3	18993	21243.1	21685.7	19786.2	17452.7	17651.7	21742.1	18190.5	21273.9	20849.1	21764.2	22962.3	C08617	-
Qmkp093004	146.06	91.05	145.053	C9H7NO	[M+H]+	Indole-3-carboxaldehyde	Alkaloids	Plumerane	487-89-8	1	1.30384e+07	1.27507e+07	1.2984e+07	1.35956e+07	1.18822e+07	9.60098e+06	1.57979e+07	1.44381e+07	1.27007e+07	1.20491e+07	1.29235e+07	1.17863e+07	C08493	-
NK10253223	168.06	94.06	167.058	C8H9NO3	[M+H]+	2-Amino-3-methoxybenzoic acid	Phenolic acids	Phenolic acids	3177-80-8	3	114329	111875	101301	93966.9	110812	99962.2	88472.2	120588	124582	101255	104644	111385	C05831	ko00380
mws0262	149.01	87.01	150.016	C4H6O6	[M-H]-	L-Tartaric acid	Organic acids	Organic acids	87-69-4	3	315770	337677	344040	356710	49233.6	287152	182456	232932	383363	361454	339616	328526	C00898	ko00630,ko01100
pme3961	252.11	136.06	251.102	C10H13N5O3	[M+H]+	2'-Deoxyadenosine	Nucleotides and derivatives	Nucleotides and derivatives	958-09-8	3	218170	258857	242244	306264	351980	381484	349951	396971	274205	325471	295275	313854	C00559	ko00230,ko01100,ko01232,ko02010
Lmfp005436	587.1	303.09	586.096	C27H22O15	[M+H]+	Quercetin-3-O-(2''-O-galloyl)Arabinoside	Flavonoids	Flavonols	-	3	265387	277819	254207	690735	177831	322456	414880	269173	592620	344661	378354	352745	-	-
Wafn003633	391.2	161.05	392.205	C18H32O9	[M-H]-	1-O-Acetyl-Glucopyranose 6-Hydroxydecanoate	Others	Saccharides	-	3	152212	187149	153520	148155	91830.9	169598	122131	86593.6	149282	145888	160780	151775	-	-
Lmtn002997	493.1	331.05	494.106	C22H22O13	[M-H]-	Mearnsetin-3-O-glucoside	Flavonoids	Flavones	-	3	2.82515e+06	3.0415e+06	2.90138e+06	3.28403e+06	3.33728e+06	3.8652e+06	2.58074e+06	3.29611e+06	3.55129e+06	3.33141e+06	3.64001e+06	3.6234e+06	-	-
mws1417	160.04	116.05	161.048	C9H7NO2	[M-H]-	Indole-3-carboxylic acid	Alkaloids	Plumerane	771-50-6	3	97339.1	84968.7	100326	42080.5	39101.2	39724.6	56799.9	48821.4	50284.9	61858.9	56111	59860.7	C19837	-
mws1295	717.145	579.113	716.138	C36H28O16	[M+H]+	Theaflavin-3'-Gallate*	Tannins	Proanthocyanidins	28543-07-9	2	2.69313e+06	2.84495e+06	2.81925e+06	261879	388259	488225	3.3309e+06	2.13932e+06	2.02039e+06	1.91932e+06	1.94234e+06	2.09912e+06	-	-
HJN083	521.2	359.15	522.21	C26H34O11	[M-H]-	Lariciresinol-4'-O-glucoside	Lignans and Coumarins	Lignans	143663-00-7	3	983217	1.10792e+06	1.06904e+06	1.10994e+06	1.08551e+06	1.25875e+06	886330	933843	792105	1.21248e+06	1.1407e+06	1.25834e+06	-	-
pme2827	239.24	223.24	240.245	C16H32O	[M-H]-	Palmitaldehyde	Lipids	Free fatty acids	629-80-1	3	4.66992e+06	4.38596e+06	4.68062e+06	5.74107e+06	4.39988e+06	6.62293e+06	4.11522e+06	5.25355e+06	6.11874e+06	3.83854e+06	3.97167e+06	4.22743e+06	C00517	ko00071
Zmgn000447	184.98	78.96	185.993	C3H7O7P	[M-H]-	3-Phospho-D-glyceric acid	Others	Saccharides	820-11-1	3	1.20436e+06	1.19459e+06	1.36313e+06	1.48125e+06	1.26657e+06	1.89271e+06	1.9595e+06	3.00977e+06	3.64079e+06	2.22566e+06	2.01844e+06	2.10245e+06	C00197	ko00010,ko00030,ko00260,ko00270,ko00561,ko00630,ko00710,ko01100,ko01110,ko01200,ko01230,ko01240
MA10039492	173.01	71.03	174.016	C6H6O6	[M-H]-	Dehydroascorbic acid	Others	Vitamin	490-83-5	3	1.18565e+06	1.25661e+06	1.2247e+06	1.22756e+06	320276	1.22564e+06	892690	1.39318e+06	1.55551e+06	1.49604e+06	1.3712e+06	1.37906e+06	C05422	ko00053,ko00480,ko01100
Lmmn003663	329.09	167.04	330.095	C14H18O9	[M-H]-	5-Glucosyloxy-2-Hydroxybenzoic acid methyl ester	Phenolic acids	Phenolic acids	-	1	2.42955e+06	2.27653e+06	2.34591e+06	2.5639e+06	1.56704e+06	2.27447e+06	1.48641e+06	1.91265e+06	1.8222e+06	2.41495e+06	2.40533e+06	2.20957e+06	-	-
pmn001691	327.22	291.2	328.225	C18H32O5	[M-H]-	9,12,13-Trihydroxy-10,15-octadecadienoic acid	Lipids	Free fatty acids	-	3	19389.7	21889.8	17603.3	15988.1	11297.3	9411.92	8803.75	14264.5	12642.4	18690.7	18130.6	16938.7	-	-
Zmtn001464	204.03	160.04	205.037	C10H7NO4	[M-H]-	4,8-Dihydroxyquinoline-2-carboxylic acid	Organic acids	Organic acids	59-00-7	3	2.67766e+06	2.50513e+06	2.41555e+06	2.41818e+06	1.50212e+06	1.66868e+06	1.3111e+06	1.79811e+06	2.35609e+06	2.14133e+06	2.34717e+06	2.32755e+06	C02470	ko00380
Cmzp002057	315.12	255.1	314.1	C14H18O8	[M+H]+	6-O-Acetylarbutin	Phenolic acids	Phenolic acids	10338-88-2	3	27166.7	32157.8	26143.3	17365.2	27404.3	25084	24367.6	30412.7	38601.5	29319.8	26612.9	28665.1	-	-
Hmmp004965	463.124	301.07	462.116	C22H22O11	[M+H]+	Diosmetin-7-O-glucoside*	Flavonoids	Flavones	20126-59-4	1	6.61091e+06	6.33218e+06	6.32022e+06	6.63832e+06	7.48225e+06	7.08493e+06	5.02122e+06	5.96911e+06	6.39199e+06	6.18052e+06	6.40449e+06	6.82242e+06	-	-
Lmbn001754	175.061	115.04	176.069	C7H12O5	[M-H]-	3-Isopropylmalic Acid	Organic acids	Organic acids	921-28-8	3	4.85621e+06	4.54319e+06	4.75877e+06	3.57719e+06	2.60107e+06	4.05811e+06	3.51484e+06	5.0482e+06	7.71724e+06	5.22088e+06	4.84267e+06	5.33828e+06	C04411	ko00290,ko01100,ko01110,ko01210,ko01230
pmp000013	507.15	345.09	506.142	C24H26O12	[M+H]+	Eupatilin-7-O-glucoside	Flavonoids	Flavones	-	1	668062	849940	798646	728671	800090	525399	596148	639534	742738	633051	607419	671701	-	-
mws1066	579.17	271.06	580.179	C27H32O14	[M-H]-	Naringenin-7-O-Rutinoside(Narirutin)*	Flavonoids	Flavanones	14259-46-2	3	296156	335618	328760	266714	318344	309190	199940	246000	329292	311734	341315	314360	C09793	-
Lmhp005550	441.2	177.05	440.195	C24H28N2O6	[M+H]+	N,N'-Diferuloylputrescine	Alkaloids	Phenolamine	42369-86-8	3	90351.8	106828	82758.9	82534.2	75901.2	61140.3	78302	77663.9	85513.7	68163.1	74657.4	68778.3	-	-
Zblp002750	181.09	121.06	180.079	C10H12O3	[M+H]+	Methyl-3-(3-hydroxyphenyl)Propionate	Phenolic acids	Phenolic acids	61389-68-2	3	188653	161689	140972	144034	170189	196819	187126	131986	211022	169896	157103	173172	-	-
Lmmp003817	535.11	287.05	534.101	C24H22O14	[M+H]+	Kaempferol-3-O-(6''-malonyl)glucoside*	Flavonoids	Flavonols	-	1	1.2786e+07	1.22198e+07	1.13288e+07	1.2219e+07	1.47743e+07	1.1658e+07	1.08167e+07	1.39415e+07	1.4321e+07	1.42516e+07	1.28739e+07	1.3501e+07	-	-
pme2165	155.01	111.02	156.017	C5H4N2O4	[M-H]-	Orotic acid (Vitamin B13)	Others	Vitamin	65-86-1	3	165099	241770	244535	209153	146666	215188	162746	156756	215709	217739	229221	241134	C00295	ko00240,ko01100,ko01240
pmb2319	482.32	184.07	481.317	C23H48NO7P	[M+H]+	LysoPC 15:0	Lipids	LPC	108273-89-8	3	24810.5	19151.7	27264.2	23474.3	33608.1	18560.4	27930.2	31303.5	28893.9	24127.1	21782.3	22920.2	-	-
Lmhp009129	482.32	184.07	481.317	C23H48NO7P	[M+H]+	LysoPC 15:0(2n isomer)	Lipids	LPC	-	3	24810.5	19151.7	27264.2	23474.3	33608.1	18560.4	27930.2	31303.5	28893.9	24127.1	21782.3	22920.2	-	-
MWS201465	295.13	120.08	294.122	C14H18N2O5	[M+H]+	Glu-Phe	Amino acids and derivatives	Amino acids and derivatives	20556-22-3	3	83320.8	86678	78428.5	60995.6	46082.5	51678.3	76253.9	57329.1	73096.2	60181.8	65894.3	60604.7	-	-
MWSmce582	144.07	84.04	143.058	C6H9NO3	[M+H]+	Methyl L-pyroglutamate	Alkaloids	Pyrrole alkaloids	4931-66-2	3	426919	465504	433481	230242	171519	112904	537619	222302	294657	320519	342846	310244	-	-
Zmzp000616	110.06	93.06	109.053	C6H7NO	[M+H]+	4-Aminophenol	Alkaloids	Phenolamine	123-30-8	3	70887.8	64219.4	75719	20365.1	25756.5	13996.8	30044.4	35585.8	33135.8	47648.5	43066.8	44733.6	C02372	-
Lmwp005248	903.26	287.06	902.248	C42H46O22	[M+H]+	Kaempferol-3-O-(6'''-p-Coumaroyl)glucosyl-(1→2)-Glucoside-7-O-Rhamnoside	Flavonoids	Flavonols	-	3	407264	550501	482238	468124	690131	360844	489989	481978	478532	472843	478637	519246	-	-
Lmbn014696	301.22	301.22	302.225	C20H30O2	[M-H]-	Pimaric acid	Terpenoids	Ditepenoids	127-27-5	3	103742	100142	117765	96298.8	78030.5	123076	112516	98276	117439	132722	122489	135145	C09159	-
pmb0881	478.29	337.27	477.286	C23H44NO7P	[M+H]+	LysoPE 18:2	Lipids	LPE	-	3	178840	177359	170431	338519	397163	349483	277188	403950	402037	260168	283815	285864	-	-
Wagp009375	343.12	313.07	342.11	C19H18O6	[M+H]+	3,5,6,7-Tetramethoxyflavone	Flavonoids	Flavones	75413-07-9	2	1.15054e+07	1.22556e+07	1.2611e+07	1.53307e+07	1.63536e+07	1.47115e+07	1.29308e+07	1.38062e+07	1.25207e+07	1.30519e+07	1.39597e+07	1.44598e+07	-	-
MWStz073	102.05	84.05	101.048	C4H7NO2	[M+H]+	5-Hydroxy-2-pyrrolidinone	Alkaloids	Pyrrole alkaloids	62312-55-4	3	81386.2	72208.5	103714	104965	106904	108822	83742.5	77431.4	63143.7	85682.2	80305.3	89029.4	-	-
MWSmce689	293.25	95.09	292.24	C19H32O2	[M+H]+	Methyl linolenate	Lipids	Free fatty acids	301-00-8	3	147783	162380	145161	97966.2	90278.7	106384	153281	73161.2	91081	127727	121501	134758	-	-
Zmgn002106	206.08	58.03	207.089	C11H13NO3	[M-H]-	N-Acetyl-L-phenylalanine	Amino acids and derivatives	Amino acids and derivatives	2018-61-3	2	389119	374820	379858	448493	387437	417067	366708	327115	368830	435582	406093	394017	C03519	ko00360,ko01100
Zbdn002066	301.09	123.01	302.1	C13H18O8	[M-H]-	Tachioside*	Phenolic acids	Phenolic acids	109194-60-7	1	1.04076e+07	1.07556e+07	9.68283e+06	1.04344e+07	8.7881e+06	9.94514e+06	7.70351e+06	9.79786e+06	9.73907e+06	1.01827e+07	1.11362e+07	1.01904e+07	-	-
Lmcn005644	551.08	169.01	552.09	C27H20O13	[M-H]-	Epitheaflagallin-3-O-Gallate	Flavonoids	Flavanols	102067-92-5	3	348222	334028	358444	63915.1	39682.9	91616.8	103482	86389.6	86443	174351	183449	193531	-	-
pmp000587	535.11	287.05	534.101	C24H22O14	[M+H]+	Luteolin-7-O-(6''-malonyl)glucoside*	Flavonoids	Flavones	-	1	1.42564e+07	1.20988e+07	1.23143e+07	1.33669e+07	1.61601e+07	1.36854e+07	1.1562e+07	1.71212e+07	1.5366e+07	1.30813e+07	1.30317e+07	1.42736e+07	C10103	-
mws2220	457.08	169.01	458.085	C22H18O11	[M-H]-	Gallocatechin 3-O-gallate	Flavonoids	Flavanols	5127-64-0	2	2.46341e+07	2.33564e+07	2.15403e+07	2.51049e+07	2.07751e+07	2.34537e+07	2.3267e+07	2.13945e+07	2.22678e+07	2.47233e+07	2.45798e+07	2.24885e+07	-	-
MWSHY0098	307.08	139.04	306.074	C15H14O7	[M+H]+	Epigallocatechin	Flavonoids	Flavanols	970-74-1	1	2.97537e+06	3.01881e+06	2.85244e+06	3.31236e+06	3.48579e+06	3.30913e+06	2.93369e+06	3.11939e+06	3.1422e+06	2.98229e+06	3.1911e+06	3.30933e+06	C12136	ko00941,ko01110
pmb0964	366.18	204.12	365.17	C16H23N5O5	[M+H]+	Isopentenyladenine-7-N-glucoside	Nucleotides and derivatives	Nucleotides and derivatives	-	3	543087	613310	612747	504538	627859	782704	654475	829154	602036	630217	627273	687540	-	-
Hmcp005575	627.15	303.05	626.148	C27H30O17	[M+H]+	Quercetin-5,4'-di-O-glucoside	Flavonoids	Flavonols	-	3	87207.3	119199	106511	111422	101451	100405	81775.3	86034	122483	88028.7	95300	86429.5	-	-
Zmjp003031	611.16	449.11	610.153	C27H30O16	[M+H]+	Orientin-2''-O-galactoside	Flavonoids	Flavones	-	2	2.52753e+06	2.48148e+06	2.47527e+06	3.1993e+06	4.01152e+06	3.27525e+06	2.07879e+06	2.44851e+06	3.20352e+06	2.59326e+06	2.76364e+06	2.49073e+06	-	-
mws1094	287.06	259.07	288.063	C15H12O6	[M-H]-	Aromadendrin (Dihydrokaempferol)	Flavonoids	Flavanonols	480-20-6	3	77815.2	87536.1	71117.4	53339.9	68253.9	94154.5	86972.6	101324	77413.8	98958.3	88961.4	94570.3	C00974	ko00941,ko01100,ko01110
mws2125	166.98	78.96	167.982	C3H5O6P	[M-H]-	Phosphoenolpyruvate	Organic acids	Organic acids	138-08-9	3	237121	259070	263310	650184	389807	510211	337487	458343	574149	427106	384975	415673	C00074	ko00010,ko00020,ko00400,ko00440,ko00620,ko00710,ko00999,ko01100,ko01110,ko01200,ko01230,ko01240
pme3154	147.07	59.01	148.074	C6H12O4	[M-H]-	Mevalonic acid	Organic acids	Organic acids	150-97-0	3	173718	637636	672306	626751	267318	695586	250127	237674	198914	739847	721899	798723	C00418	ko00900,ko01100,ko01110
MWS5173	112.05	70.03	111.043	C4H5N3O	[M+H]+	Isocytosine	Nucleotides and derivatives	Nucleotides and derivatives	108-53-2	3	366369	424637	412265	253086	262942	209997	623317	475323	424932	407162	414483	374529	-	-
pme2954	303.05	137.02	302.043	C15H10O7	[M+H]+	Quercetin	Flavonoids	Flavonols	117-39-5	3	971222	925216	886322	937518	885699	978232	808432	933596	912622	871694	790493	864563	C00389	ko00941,ko00944,ko01100,ko01110
pmb3056	355.1	121.03	356.111	C16H20O9	[M-H]-	Homovanilloylquinic acid	Phenolic acids	Phenolic acids	-	3	179384	180152	193513	136693	148330	174273	144950	145337	261106	176215	196029	184790	-	-
Zmhn001793	341.09	179.03	342.095	C15H18O9	[M-H]-	6-O-Caffeoyl-D-glucose	Phenolic acids	Phenolic acids	-	2	1.0173e+07	1.05033e+07	1.0327e+07	9.6727e+06	9.19421e+06	1.08328e+07	8.66509e+06	8.79796e+06	8.77384e+06	9.78408e+06	9.55069e+06	1.05781e+07	-	-
MWSmce682	149.05	59.01	150.053	C5H10O5	[M-H]-	DL-Xylose*	Others	Saccharides	25990-60-7	3	580972	605413	607901	571544	502097	633187	622978	656317	856134	631994	607267	675413	-	-
mws4174	222.1	138.05	221.09	C8H15NO6	[M+H]+	N-Acetyl-D-mannosamine	Others	Saccharides	7772-94-3	3	34699.7	43746.7	31743	33127.7	65295.6	45876.1	61419.3	70336.1	88077.6	49701.4	48310.8	53589.8	C00645	ko00520,ko01100,ko01250
pme1201	273.08	167.03	274.084	C15H14O5	[M-H]-	Phloretin	Flavonoids	Chalcones	60-82-2	3	81981.9	127580	99446.3	39166.8	31855.8	68276.6	86819.5	77666.6	95805	83746.9	92831.8	91152.6	C00774	ko00941,ko01110
MWS201471	310.18	84.08	309.169	C15H23N3O4	[M+H]+	Lys-Tyr	Amino acids and derivatives	Amino acids and derivatives	35978-98-4	3	75937.3	72127.7	72835.8	120197	167946	135108	80393.7	102376	108095	88345.9	84414.7	79271.7	-	-
Zmjp000182	189.13	70.07	188.127	C7H16N4O2	[M+H]+	N-Monomethyl-L-arginine	Amino acids and derivatives	Amino acids and derivatives	17035-90-4	1	9.76351e+06	1.04443e+07	6.16748e+06	8.50606e+06	1.23522e+07	1.01016e+07	1.70241e+07	1.3321e+07	1.19234e+07	1.17128e+07	1.24063e+07	1.11336e+07	C03884	-
MWSmce195	327.15	188.08	326.152	C20H22O4	[M+H]+	Dehydrodiisoeugenol	Lignans and Coumarins	Lignans	2680-81-1	2	204927	130143	173963	113706	132002	170334	97905.4	159178	222184	150216	147769	163286	C10650	-
Hmgp002327	188.07	118.06	187.063	C11H9O2N	[M+H]+	3-amino-2-naphthoic acid	Alkaloids	Alkaloids	-	1	1.64296e+07	1.55431e+07	1.53606e+07	1.59247e+07	1.45541e+07	1.14257e+07	1.90465e+07	1.82946e+07	1.5449e+07	1.47333e+07	1.64233e+07	1.57352e+07	-	-
pme1286	385.13	250	384.122	C14H20N6O5S	[M+H]+	S-(5'-Adenosy)-L-homocysteine	Amino acids and derivatives	Amino acids and derivatives	979-92-0	3	31626.1	22268.1	34447.2	31490	41644.6	36326.5	38470.5	32332.1	35398.3	27990.7	26685.3	25093	C00021	ko00270,ko01100,ko01230,ko01240
Zmlp005019	463.09	331.05	462.08	C21H18O12	[M+H]+	3,3'-O-Dimethylellagic Acid-4'-O-arabinoside	Tannins	Tannin	-	3	1.13033e+06	1.3666e+06	1.14515e+06	1.1037e+06	1.45186e+06	1.11688e+06	1.22258e+06	1.4259e+06	1.19785e+06	1.28129e+06	1.37295e+06	1.23363e+06	-	-
pmp000237	579.13	283.06	578.127	C26H26O15	[M+H]+	Apigenin-6-C-(2''-glucuronyl)xyloside	Flavonoids	Flavones	-	3	20565620	2.16072e+07	2.17635e+07	2.42313e+07	2.29676e+07	2.09698e+07	2.08797e+07	2.02334e+07	2.39602e+07	1.96628e+07	2.05836e+07	2.1916e+07	-	-
Zbzp002227	265.15	145.03	264.147	C14H20N2O3	[M+H]+	N-Feruloylputrescine	Alkaloids	Phenolamine	501-13-3	2	560225	663467	628203	481464	634249	460357	395169	388453	469565	490461	514391	460972	C10497	ko00330,ko01100
Lmcn004686	851.15	425.09	852.154	C43H32O19	[M-H]-	Theaflavate B;3'-O-(3,4,5-Trihydroxybenzoyl)	Tannins	Tannin	152542-70-6	2	4.10477e+06	5.26165e+06	3.78343e+06	5.95571e+06	2.79855e+06	5746725	3.05671e+06	6.81984e+06	4.61635e+06	6.16059e+06	6.25072e+06	6.80836e+06	-	-
Lwhp010633	160.08	115.05	159.068	C10H9NO	[M+H]+	Echinopsine	Alkaloids	Quinoline alkaloids	83-54-5	2	212894	199269	175904	236672	193103	202934	236653	268230	263696	175292	194243	179067	-	-
pmb0678	771.21	177.1	770.206	C37H38O18	[M+H]+	Vitexin-7-O-(6''-feruloyl)glucoside	Flavonoids	Flavones	-	3	455769	444678	422100	340053	438295	385248	312416	340693	390709	358992	389909	399119	-	-
pme3827	198.08	152.07	197.069	C9H11NO4	[M+H]+	3,4-Dihydroxy-L-phenylalanine (L-Dopa)	Amino acids and derivatives	Amino acids and derivatives	59-92-7	3	342550	397690	375947	390950	337648	249818	393857	364174	465029	425063	399927	380962	C00355	ko00350,ko00950,ko00965,ko01100,ko01110
Wbtn004362	391.07	229.05	392.074	C18H16O10	[M-H]-	1,3,6,7-tetrahydroxy-2-(3,4,5-trihydroxyoxan-2-yl)xanthen-9-one	Flavonoids	Other Flavonoids	-	3	444310	442417	524035	452177	433425	471952	332239	437385	465248	487752	528068	475699	-	-
Lmtp004722	333.06	153.02	332.053	C16H12O8	[M+H]+	Mearnsetin	Flavonoids	Flavones	16805-10-0	3	987589	788615	869282	843573	968889	968138	863221	925970	905054	1.05588e+06	952955	971660	-	-
MWS20197	449.11	303.06	448.101	C21H20O11	[M+H]+	Quercetin-3-O-rhamnoside(Quercitrin)	Flavonoids	Flavonols	522-12-3	3	677265	713232	826750	670226	636491	554260	410882	635369	768199	667407	705229	631362	C01750	ko00944
mws2623	281.25	281.25	282.256	C18H34O2	[M-H]-	11-Octadecanoic acid(Vaccenic acid)	Lipids	Free fatty acids	506-17-2	3	3.09758e+06	3.39887e+06	3.54759e+06	2.40875e+06	2.0791e+06	2.34e+06	2.31159e+06	2.77027e+06	2.82679e+06	3.70108e+06	3.36858e+06	3.36609e+06	C21944	-
Zmyn000230	147.03	57.03	148.037	C5H8O5	[M-H]-	2-Dehydro-3-deoxy-L-arabinonate	Others	Saccharides	-	3	274609	295663	250067	245308	210957	279897	149221	320759	455766	344219	347433	380032	C00684	ko00053,ko01100
mws0056	463.09	316.03	464.096	C21H20O12	[M-H]-	Myricetin-3-O-rhamnoside (Myricitrin)	Flavonoids	Flavonols	17912-87-7	3	158911	138246	143739	146776	139154	186511	96172.2	126452	103710	163397	163349	179599	C10108	-
Wmyn000217	331.1	169.01	332.111	C14H20O9	[M-H]-	2,6-dimethoxy-hydroquinone-4-O-β-D-glucopyranoside	Phenolic acids	Phenolic acids	-	3	1.1821e+07	1.15388e+07	1.14426e+07	1.03218e+07	1.03333e+07	1.2784e+07	1.11858e+07	1.26607e+07	1.47736e+07	1.25732e+07	1.32089e+07	1.40425e+07	-	-
pme3968	166.07	149.05	165.065	C6H7N5O	[M+H]+	7-Methylguanine	Nucleotides and derivatives	Nucleotides and derivatives	578-76-7	3	471845	434154	466762	586019	445247	405679	441351	522193	495504	431288	450771	481342	C02242	-
Lmsn004797	451.12	167.03	452.132	C21H24O11	[M-H]-	3-Hydroxyphloretin-4'-O-glucoside	Flavonoids	Chalcones	-	3	523578	507868	604244	512500	560531	612409	454614	527039	620156	533949	519543	577641	-	-
MWS2040	94.98	79.96	95.9881	CH4O3S	[M-H]-	Methanesulfonic acid	Organic acids	Organic acids	75-75-2	3	250412	224146	271533	330780	439079	376129	370139	364182	375424	282678	306080	315217	C11145	ko00920,ko01100
MWS04555g	132.1	86.1	131.095	C6H13NO2	[M+H]+	D-Allo-Isoleucine*	Amino acids and derivatives	Amino acids and derivatives	1509-35-9	1	2.20862e+06	2.11958e+06	2.15831e+06	1.95729e+06	1.92604e+06	1.97927e+06	2.69088e+06	2.58698e+06	2.11101e+06	1.95718e+06	2.0732e+06	1.85482e+06	-	-
mws0005	161.11	144.08	160.1	C10H12N2	[M+H]+	Tryptamine	Alkaloids	Plumerane	61-54-1	3	1.18796e+06	1.18814e+06	1.13446e+06	1.52142e+06	1.13503e+06	1.03144e+06	1.20373e+06	1.30747e+06	1.0317e+06	1.11425e+06	1.21853e+06	1.23731e+06	C00398	ko00380,ko01100,ko01110
Wafp002310	309.14	163.04	308.137	C15H20N2O5	[M+H]+	1-O-Caffeoyllysine	Alkaloids	Phenolamine	-	3	689662	726892	705507	903608	890681	947923	696594	965048	787753	781053	823297	873085	-	-
mws0920	301.04	151	302.043	C15H10O7	[M-H]-	Tricetin (5,7,3',4',5'-Pentahydroxyflavone)	Flavonoids	Flavones	520-31-0	1	781889	882816	787720	881562	756595	1.2194e+06	722893	1.16025e+06	963111	1.12312e+06	1.10608e+06	1.0112e+06	C10192	ko00941
pmp000575	447.13	285.1	446.121	C22H22O10	[M+H]+	Acacetin-7-O-glucoside (Tilianin)	Flavonoids	Flavones	4291-60-5	3	111296	137014	144648	75460.2	64534.7	71912.2	91987.6	80166.1	86660.3	85558.3	95667.6	91584.7	-	-
mws0267	105.02	105.02	106.027	C3H6O4	[M-H]-	DL-Glyceric Acid	Organic acids	Organic acids	473-81-4	3	905176	982782	898820	1.32069e+06	1.37168e+06	663669	1.18792e+06	1.46054e+06	1.6827e+06	1.20206e+06	1.17425e+06	1.07916e+06	C00258	ko00030,ko00260,ko00561,ko00630,ko01100,ko01110,ko01200
mws1294	717.14	579.11	716.138	C36H28O16	[M+H]+	Theaflavin-3-gallate*	Tannins	Proanthocyanidins	30462-34-1	2	3.20878e+06	3.22738e+06	3.10651e+06	290258	443734	530338	3.55803e+06	2.37452e+06	2.00773e+06	2.13822e+06	2.38281e+06	2.21123e+06	-	-
pme1474	298.1	136.06	297.09	C11H15N5O3S	[M+H]+	5'-Deoxy-5'-(methylthio)adenosine	Nucleotides and derivatives	Nucleotides and derivatives	2457-80-9	1	8.05733e+06	7.92631e+06	8.06058e+06	8.92446e+06	6.9391e+06	6.97997e+06	5.83268e+06	7.14746e+06	7.13746e+06	6.97077e+06	6.78101e+06	7.54655e+06	C00170	ko00270,ko00908,ko01100
pmb3006	431.1	269.04	432.106	C21H20O10	[M-H]-	Apigenin-7-O-glucoside(Cosmosiin)	Flavonoids	Flavones	578-74-5	3	715655	669827	697307	717906	675961	674277	370949	504904	662334	711230	647006	717014	C04608	ko00944
Lmbn002737	119.05	93.03	120.058	C8H8O	[M-H]-	3-Methylbenzaldehyde*	Others	Aldehyde compounds	620-23-5	3	28483.6	33620.3	33259.4	31734.2	41078.4	47862.6	25933.8	24924.7	41678.2	44539.6	40107.8	43973.9	C07209	ko01100
Lmbn002644	119.05	93.03	120.058	C8H8O	[M-H]-	4-Methylbenzaldehyde*	Others	Aldehyde compounds	104-87-0	3	28483.6	33620.3	33259.4	31734.2	41078.4	47862.6	25933.8	24924.7	41678.2	44539.6	40107.8	43973.9	C06758	ko01100
Lmcp001538	181.07	138.07	180.065	C7H8N4O2	[M+H]+	Theobromine	Alkaloids	Alkaloids	83-67-0	1	643333	721376	598614	681456	672518	727990	723874	584591	813753	716352	662487	740191	C07480	ko00232,ko01100,ko01110
MWS0552	239.2	223.03	240.209	C15H28O2	[M-H]-	Cis-10-Pentadecenoic Acid(C15:1)	Lipids	Free fatty acids	84743-29-3	3	570206	773129	573999	689175	592788	835419	645657	635192	705461	809819	724349	757635	-	-
MWSmce083	207.07	133.03	208.074	C11H12O4	[M-H]-	Ferulic acid methyl ester	Phenolic acids	Phenolic acids	2309-07-1	3	172340	173866	167032	255131	190762	209461	147151	166105	279897	225139	232259	250927	-	-
pmn001421	337.09	191.06	338.1	C16H18O8	[M-H]-	3-O-p-Coumaroylquinic acid	Phenolic acids	Phenolic acids	87099-71-6	1	2.78424e+07	2.61838e+07	2.52326e+07	2.00608e+07	1.96712e+07	2.89661e+07	1.75517e+07	2.05493e+07	2.17873e+07	2.8271e+07	2.56751e+07	2.56802e+07	-	-
mws0147	117.06	59.01	118.063	C5H10O3	[M-H]-	β-Hydroxyisovaleric acid	Organic acids	Organic acids	625-08-1	3	278709	565054	572128	1.0889e+06	227872	294668	599815	661044	803377	414269	448157	402287	C20827	ko00280,ko01100
mws0248	243.06	110.02	244.07	C9H12N2O6	[M-H]-	Uridine	Nucleotides and derivatives	Nucleotides and derivatives	58-96-8	3	399069	347642	390756	232310	241472	208614	257778	272981	245260	312265	282876	312711	C00299	ko00240,ko01100,ko01232,ko02010
Xmbp001692	171.03	81.03	170.022	C7H6O5	[M+H]+	2,4,6-Trihydroxybenzoic acid	Phenolic acids	Phenolic acids	83-30-7	2	2.40565e+06	2.36352e+06	2.49383e+06	2.91696e+06	3.14266e+06	3.32815e+06	2.14301e+06	3.29486e+06	3.34894e+06	2.37561e+06	2.59565e+06	2.64517e+06	-	-
pme3011	104.07	69.03	103.063	C4H9NO2	[M+H]+	γ-Aminobutyric acid	Organic acids	Organic acids	56-12-2	3	346809	402289	380062	723616	1.2886e+06	635772	568680	665872	929224	608891	663985	597895	C00334	ko00250,ko00330,ko00410,ko00650,ko00760,ko01100
Lmbn003524	171.1	99.08	172.11	C9H16O3	[M-H]-	9-Oxononanoic acid	Organic acids	Organic acids	2553-17-5	3	31253.7	25128.4	31691.1	18905.6	26932.6	28283.2	26365.6	31028.3	20718.1	34711.7	31313.8	31650.8	C16322	ko00592,ko01110
Zmbp002538	205.1	146.06	204.09	C11H12N2O2	[M+H]+	1-Methoxy-indole-3-acetamide	Alkaloids	Plumerane	-	1	4.33879e+06	4.20492e+06	4.12341e+06	4.15421e+06	3.72977e+06	3.17193e+06	5.11428e+06	4.39407e+06	4.19113e+06	4.34029e+06	4.37477e+06	3.93747e+06	-	-
pme2237	181.072	101.024	182.079	C6H14O6	[M-H]-	Dulcitol*	Others	Saccharides	608-66-2	3	113862	152166	143252	154022	79415	138708	156254	160599	204652	155252	145995	163869	C01697	ko00052,ko01100
Hmyp002656	222.08	130.06	221.069	C11H11NO4	[M+H]+	Methyl dioxindole-3-acetate	Alkaloids	Plumerane	57061-18-4	1	967816	1.16124e+06	1.09383e+06	928301	747895	747948	967280	757497	1.00189e+06	896617	915392	819808	-	-
Hmgn001653	137.02	93.04	138.032	C7H6O3	[M-H]-	Protocatechualdehyde*	Phenolic acids	Phenolic acids	139-85-5	3	386198	457907	348950	213051	157403	217644	188915	240467	173809	249811	268894	280272	C16700	ko00950
pme3311	338.99	96.97	339.996	C6H14O12P2	[M-H]-	D-Fructose-1,6-biphosphate	Others	Saccharides	488-69-7	3	236106	192873	212928	249616	262409	237881	269572	261240	205047	199793	219181	222858	C00354	ko00400,ko00710,ko01100,ko01110,ko01200
mws5038	341.109	89.0249	342.116	C12H22O11	[M-H]-	Isomaltulose*	Others	Saccharides	13718-94-0	1	2.94617e+07	3.00834e+07	3.10885e+07	3.9726e+07	2.79656e+07	4.16692e+07	3.27018e+07	3.81965e+07	4.3322e+07	4.32782e+07	3.86104e+07	4.18365e+07	C01742	-
MWSslk208	301.22	301.22	302.225	C20H30O2	[M-H]-	Kaurenoic Acid	Terpenoids	Ditepenoids	6730-83-2	3	116151	119133	144240	126309	92625.6	106506	116314	114323	127997	147221	131550	143315	C11874	ko00904,ko01100,ko01110
pmb0618	627.19	465.1	626.185	C28H34O16	[M+H]+	Hesperetin-8-C-glucoside-3'-O-glucoside	Flavonoids	Flavonols	-	3	316666	243659	208261	309794	241524	209168	220539	220917	231915	294586	283975	262591	-	-
pme2746	784.15	437.09	785.157	C27H33N9O15P2	[M-H]-	Riboflavin 5'-Adenosine Diphosphate	Nucleotides and derivatives	Nucleotides and derivatives	146-14-5	3	350672	373026	291793	354987	227688	343275	210750	321853	340665	452412	429297	482027	C00016	ko00740,ko01100,ko01110,ko01240
mws5041	189.12	86.1	188.116	C8H16N2O3	[M+H]+	L-Glycyl-L-isoleucine	Amino acids and derivatives	Amino acids and derivatives	19461-38-2	3	128640	104902	113826	88449	89914.2	97990.9	113982	146776	158681	123422	130243	115892	-	-
mws0214	181.07	71.01	182.079	C6H14O6	[M-H]-	D-Sorbitol	Others	Saccharides	50-70-4	2	66629.4	83889.2	58425.3	80123.6	87205.8	94389.5	88259.8	128383	140412	88276.6	80492.4	89898.6	C00794	ko00051,ko00052,ko01100,ko02010
Wbtp003341	291.09	139.04	290.079	C15H14O6	[M+H]+	(3,5-dihydroxyphenyl)-(4-hydroxy-2,6-dimethoxyphenyl)methanone	Others	Ketone compounds	-	1	1.84728e+06	2.01181e+06	1.98414e+06	2.7554e+06	2.50659e+06	2.74664e+06	2.47387e+06	3.42545e+06	2.80187e+06	2.50167e+06	2.73556e+06	2.45693e+06	-	-
Zmhn001970	389.12	227.08	390.132	C20H22O8	[M-H]-	Piceid	Others	Stilbene	27208-80-6	3	651177	703100	626275	642036	492039	605702	339403	560549	493474	577494	645999	596050	C10275	-
pme2380	145.01	101.02	146.022	C5H6O5	[M-H]-	α-Ketoglutaric acid	Organic acids	Organic acids	328-50-7	3	1.02707e+06	1.08174e+06	1.10199e+06	1.6884e+06	2.12292e+06	1.49821e+06	1.67403e+06	1.57502e+06	2.0532e+06	1.65187e+06	1.47627e+06	1.6168e+06	C00026	ko00020,ko00040,ko00053,ko00220,ko00250,ko00300,ko00310,ko00340,ko00430,ko00470,ko00630,ko00650,ko00660,ko01100,ko01110,ko01200,ko01210,ko01230,ko01240
pmb0883	482.32	341.31	481.317	C23H48NO7P	[M+H]+	LysoPE 18:0	Lipids	LPE	69747-55-3	3	8998.24	8118.08	9104.94	14353.3	15535.8	12870.1	8730.58	14301.6	11868	10843.9	11683.2	12190.4	-	-
Hmqn003268	303.05	151.03	304.058	C15H12O7	[M-H]-	5,7,3',4',5'-Pentahydroxydihydroflavone	Flavonoids	Flavanones	-	3	547513	576481	521401	550093	518871	1.03864e+06	481678	882611	613763	771852	722354	812708	-	-
MWSHY0171	579.15	409.09	578.142	C30H26O12	[M+H]+	Procyanidin B2	Tannins	Proanthocyanidins	29106-49-8	1	1.86824e+07	1.96521e+07	1.95979e+07	2.29434e+07	2.34077e+07	2.55375e+07	1.94498e+07	2.43912e+07	2.17708e+07	2.22539e+07	2.03133e+07	2.27319e+07	C17639	-
pmb0889	279.23	95.09	278.225	C18H30O2	[M+H]+	Punicic acid (9Z,11E,13Z-octadecatrienoic acid)	Lipids	Free fatty acids	544-72-9	3	325074	301094	268875	228772	250213	224925	259572	208235	219308	238341	264759	264083	C08364	-
zjgp122320	163.04	89.04	162.032	C9H6O3	[M+H]+	6-hydroxycoumarin	Others	Others	6093-68-1	3	1.72085e+06	1.61605e+06	1.70736e+06	2.0046e+06	1.88744e+06	1.92129e+06	1.82726e+06	1.83102e+06	1.6356e+06	1.60009e+06	1.79923e+06	1.68613e+06	-	-
Lmcp004369	331.08	287.05	330.074	C17H14O7	[M+H]+	Quercetin-3',4'-dimethyl ether	Flavonoids	Flavonols	3306-29-4	2	315801	435421	281217	252660	299490	351311	251541	303657	268572	272654	298573	267971	-	-
Lmtp004044	597.14	303.04	596.138	C26H28O16	[M+H]+	Quercetin-3-O-apiosyl(1→2)galactoside*	Flavonoids	Flavonols	-	3	799046	806165	826718	952876	712740	834005	670367	983920	1.03238e+06	795274	864841	773106	-	-
MWSHY0019	611.2	303.09	610.19	C28H34O15	[M+H]+	Hesperetin-7-O-neohesperidoside(Neohesperidin)*	Flavonoids	Flavanones	13241-33-3	3	1.66483e+06	1.68133e+06	2.05175e+06	1.71784e+06	1.42094e+06	1.8189e+06	1.12822e+06	2.16646e+06	2.06184e+06	1.73128e+06	1.84814e+06	1.64276e+06	C09806	ko00941
MWSHY0116	611.2	303.09	610.19	C28H34O15	[M+H]+	Hesperetin-7-O-rutinoside (Hesperidin)*	Flavonoids	Flavanones	520-26-3	3	1.66483e+06	1.68133e+06	2.05175e+06	1.71784e+06	1.42094e+06	1.8189e+06	1.12822e+06	2.16646e+06	2.06184e+06	1.73128e+06	1.84814e+06	1.64276e+06	C09755	-
Zbdp006427	285.08	253.05	284.068	C16H12O5	[M+H]+	7,8-Dihydroxy-4'-methoxyisoflavone	Flavonoids	Other Flavonoids	-	3	172755	173302	175624	167522	182234	180450	137233	180311	182567	169373	178338	158328	-	-
pme1119	269.09	137.05	268.081	C10H12N4O5	[M+H]+	Inosine	Nucleotides and derivatives	Nucleotides and derivatives	58-63-9	3	176181	144111	154635	181071	260093	123908	157588	308384	419708	212564	238942	222064	C00294	ko00230,ko01100,ko01232,ko02010
MWSmce490	167.04	123.05	168.042	C8H8O4	[M-H]-	2',4',6'-Trihydroxyacetophenone	Phenolic acids	Phenolic acids	480-66-0	3	125708	115348	142179	25514.2	27506.8	35290	60201.3	58600.6	52514.5	73325.6	80285.6	71913	C21895	-
Lmyp004617	419.13	257.08	418.126	C21H22O9	[M+H]+	Pinocembrin-7-O-glucoside (Pinocembroside)	Flavonoids	Flavanones	75829-43-5	3	43515.2	33851.2	32238.8	39965.5	46273.5	63479	49208.2	72979.5	38484.2	41466	46005.8	41643.1	-	-
pme2529	163.06	101.02	164.069	C6H12O5	[M-H]-	1,5-Anhydro-D-glucitol	Others	Saccharides	154-58-5	3	320320	360867	371531	390945	359366	380608	362302	438975	505909	379095	427326	403798	C07326	-
Zbzp007397	181.12	135.12	180.115	C11H16O2	[M+H]+	5,6,7,7a-tetrahydro-4,4,7a-trimethyl-2(4H)-benzofuranone	Others	Others	15356-74-8	3	482024	414404	433542	173978	164648	156815	236368	172403	210350	259762	289797	287377	-	-
pmb0660	757.2	147.1	756.19	C36H36O18	[M+H]+	Isoorientin-7-O-(6''-p-coumaroyl)glucoside	Flavonoids	Flavones	-	3	3.40918e+06	3.16317e+06	3.40659e+06	2.95532e+06	3.69547e+06	3.21654e+06	3.46278e+06	3.66853e+06	4.5398e+06	3.18277e+06	3.58118e+06	3.45744e+06	-	-
Hmpp002612	611.16	287.05	610.153	C27H30O16	[M+H]+	Luteolin-7-O-gentiobioside	Flavonoids	Flavones	-	3	616034	586201	800403	549439	658810	511844	496322	575063	778734	603610	679503	632646	-	-
Hmlp003129	359.15	137.06	358.142	C20H22O6	[M+H]+	Matairesinol	Lignans and Coumarins	Lignans	580-72-3	2	1.55129e+06	1.50202e+06	1.41998e+06	1.06132e+06	2.1357e+06	1.5617e+06	1.29739e+06	1.15482e+06	1.18361e+06	1.31292e+06	1.46431e+06	1.45436e+06	C10682	ko00999,ko01100,ko01110
Hmmn003584	739.19	593.14	740.216	C33H40O19	[M-H]-	Luteolin-7-O-rutinoside-5-O-rhamnoside	Flavonoids	Flavones	-	3	149129	134969	153034	155488	94148.1	138672	59237.7	146954	222314	147055	148570	163715	-	-
pmb2857	308.1	146.05	309.106	C11H19NO9	[M-H]-	L-Glutamic acid-O-glycoside	Amino acids and derivatives	Amino acids and derivatives	-	3	91301.2	81039.6	95050.3	123021	132669	122209	132704	113464	138603	95942.2	108341	103317	-	-
Lmmn002260	551.21	389.17	552.221	C27H36O12	[M-H]-	5'-Methoxyisolariciresinol-9'-O-glucoside	Lignans and Coumarins	Lignans	-	3	678923	668100	752313	704761	675460	629913	415674	581749	695792	697905	781611	772557	-	-
pme1654	209.12	59.02	210.126	C12H18O3	[M-H]-	Jasmonic acid	Organic acids	Organic acids	77026-92-7	3	82483.5	75358.5	69747.9	524384	397744	366931	37190.7	146391	102228	200315	219977	196411	C08491	ko00592,ko01100,ko01110,ko04075
pme3207	141.02	59.01	142.027	C6H6O4	[M-H]-	Muconic acid	Organic acids	Organic acids	1119-72-8	2	2.16243e+06	1.38628e+06	1.55714e+06	1.46394e+06	2.20269e+06	2.24479e+06	1.3516e+06	1.28174e+06	1.31255e+06	2.85555e+06	2.63169e+06	2.53514e+06	C02480	ko01100
Lmsn002548	341.09	161.02	342.095	C15H18O9	[M-H]-	1-O-Caffeoyl-β-D-glucose	Phenolic acids	Phenolic acids	14364-08-0	1	4.1668e+06	3.72409e+06	4.51916e+06	4.32863e+06	4.52566e+06	3.0014e+06	3.42637e+06	3.70981e+06	4.18366e+06	3.85654e+06	4.26523e+06	4.32559e+06	C10433	-
mws1179	433.11	271.07	434.121	C21H22O10	[M-H]-	Naringenin-7-O-glucoside (Prunin)	Flavonoids	Flavanones	529-55-5	2	1.70936e+06	1.62943e+06	1.7687e+06	2.19505e+06	1.87346e+06	2.73554e+06	2.11121e+06	2.95558e+06	2.83699e+06	2.53681e+06	2.45168e+06	2.24791e+06	C09099	ko00941
HJN078	549.16	255.06	550.169	C26H30O13	[M-H]-	Pinocembrin-7-O-(2''-O-arabinosyl)glucoside	Flavonoids	Flavanones	-	3	49085.8	49065.5	44956.8	111808	53377.9	77562.5	36833.4	69201.2	55168.8	81581.6	81335.1	73044.2	-	-
Qmyp101114	371.21	209.15	370.199	C19H30O7	[M+H]+	9-O-β-D-Glucoside of 3-hydroxy-7,8-didehydro-β-ionol	Terpenoids	Sesquiterpenoids	-	1	1.32616e+07	1.22494e+07	1.32241e+07	1.35302e+07	1.31568e+07	1.45789e+07	1.39553e+07	1.36045e+07	1.29211e+07	1.15343e+07	1.17976e+07	1.29397e+07	-	-
Lmyp004516	611.14	147.04	610.132	C30H26O14	[M+H]+	Quercetin-3-O-(2''-O-p-Coumaroyl)galactoside	Flavonoids	Flavonols	-	3	711046	760522	574382	948182	691479	562934	497636	903945	779089	719682	774178	814609	-	-
mws0120	258.11	104.11	257.103	C8H20NO6P	[M+H]+	Choline Alfoscerate	Lipids	PC	28319-77-9	2	1.45211e+06	1.34189e+06	1.24629e+06	2.01518e+06	2.39878e+06	2.90209e+06	3.76184e+06	3.78054e+06	4.26251e+06	2.54005e+06	2.40728e+06	2.72275e+06	C00670	ko00564,ko00565
mws1329	463.09	301.04	464.096	C21H20O12	[M-H]-	Quercetin-7-O-glucoside	Flavonoids	Flavonols	491-50-9	2	2.13693e+07	1.94129e+07	2.18593e+07	2.65079e+07	2.11435e+07	2.62425e+07	1.41151e+07	2.5814e+07	2.42682e+07	2.3113e+07	2.5491e+07	2.27884e+07	C12639	-
Lskp211380	373.06	358.04	372.048	C18H12O9	[M+H]+	3,4-Methylenedioxy-3',4'-dimethoxy-5'-hydroxyellagic Acid	Others	Others	-	2	253114	248584	234602	408444	361358	212597	243394	261820	246849	257457	291085	270293	-	-
pme3163	289	97	290.04	C7H15O10P	[M-H]-	D-Sedoheptuiose 7-phosphate	Others	Saccharides	2646-35-7	3	2.0222e+07	1.95116e+07	1.92875e+07	2.32465e+07	2.1595e+07	2.06337e+07	2.98267e+07	2.33062e+07	2.52979e+07	2.53912e+07	2.55724e+07	2.28329e+07	-	-
Lmyn001519	285.03	133.02	286.033	C11H10O9	[M-H]-	L-Malic acid-2-O-gallate	Phenolic acids	Phenolic acids	-	3	259179	236807	250419	343608	356988	230001	418105	306448	225403	284789	253604	281063	-	-
Lmdp002969	481.1	319.06	480.09	C21H20O13	[M+H]+	Myricetin-3-O-galactoside*	Flavonoids	Flavonols	15648-86-9	1	8.15762e+06	8.36504e+06	8.4579e+06	8.86357e+06	9.23531e+06	9.60784e+06	8.13602e+06	8.4461e+06	9.13238e+06	8.78077e+06	9.04177e+06	8.00874e+06	-	-
Hmjn008136	469.33	469.33	470.34	C30H46O4	[M-H]-	2,3-Dihydroxyoleana-11,13(18)-dien-28-oic acid (Camaldulenic acid)	Terpenoids	Triterpene	71850-15-2	3	195403	184911	150814	134946	145793	193411	132457	169819	184304	196826	198888	177285	-	-
Lmdn004267	357.134	151.044	358.142	C20H22O6	[M-H]-	Epipinoresinol*	Lignans and Coumarins	Lignans	24404-50-0	2	917775	918063	894187	690048	1.19922e+06	1.26535e+06	759825	544448	1.51276e+06	1.12106e+06	1.15021e+06	1.01971e+06	-	-
Zmhn002783	325.06	169.02	326.064	C14H14O9	[M-H]-	5-O-Galloylshikimic acid	Phenolic acids	Phenolic acids	-	2	957632	947168	968978	1.13838e+06	834870	1.03449e+06	754834	816725	877614	1.02896e+06	1.1387e+06	1.01877e+06	-	-
Hmdn006685	455.35	455.35	456.36	C30H48O3	[M-H]-	3,4-Cycloopen-cycloaltin-4(29),25-diene-24(S)-hydroxy-3-carboxylic acid*	Terpenoids	Triterpene	-	1	425720	469875	420962	381171	260680	262433	205400	291943	195372	413313	364452	389276	-	-
Hmdn006566	455.35	455.35	456.36	C30H48O3	[M-H]-	3,4-Open loop-lupine-4(23),20(29)-diene-24-hydroxy-3-carboxylic acid*	Terpenoids	Triterpene	-	1	425720	469875	420962	381171	260680	262433	205400	291943	195372	413313	364452	389276	-	-
Lmtp001399	312.11	150.05	311.101	C14H17NO7	[M+H]+	5,6-Dihydroxyindole-5-O-β-glucoside	Alkaloids	Plumerane	-	3	86645.7	81105.5	73098.4	124446	69137.9	89754.4	101188	44974.8	72224.6	83670.5	89077.5	78555.6	-	-
Lmsn006036	755.15	603.14	756.154	C35H32O19	[M-H]-	3-Hydroxyphloretin-4'-O-(4'',6''-di-O-galloyl)glucoside	Flavonoids	Chalcones	-	3	67205.5	64837.9	56716.5	109240	36245.5	89494.2	30118.1	88742.7	81240.2	78616.7	70312.3	78543.6	-	-
Zmdp001857	311.12	165.05	310.116	C14H18N2O6	[M+H]+	γ-Glutamyltyrosine	Amino acids and derivatives	Amino acids and derivatives	7432-23-7	3	158268	145950	146862	164675	213928	81489.5	189155	98402.7	127220	143057	126091	134855	-	-
pme0278	191.1	128.07	190.095	C7H14N2O4	[M+H]+	2,6-Diaminooimelic acid	Organic acids	Organic acids	583-93-7	3	3.85049e+06	3.95245e+06	4.02279e+06	4.10775e+06	3.18766e+06	1.96608e+06	3.76771e+06	2.20709e+06	2.6253e+06	3.02809e+06	3.189e+06	3.43076e+06	C00666	ko00300,ko00470,ko01100,ko01110,ko01230
pme0230	268.1	136.06	267.097	C10H13N5O4	[M+H]+	Adenosine	Nucleotides and derivatives	Nucleotides and derivatives	58-61-7	1	2.54438e+07	2.31016e+07	2.71028e+07	1.95925e+07	1.44081e+07	1.50335e+07	1.78008e+07	2.10112e+07	2.3201e+07	2.09654e+07	2.14953e+07	1.90384e+07	C00212	ko00230,ko01100,ko01232,ko02010
Wmhp000032	505.35	259.21	504.345	C30H48O6	[M+H]+	2,3,6,23-Tetrahydroxyolean-12-en-28-oic acid (Protobassic acid)	Terpenoids	Triterpene	-	3	410822	450212	365982	97772.2	93945.2	79593.8	200045	84640.2	148917	206869	234761	223201	-	-
mws2124	154.98	78.96	155.982	C2H5O6P	[M-H]-	2-Phosphoglycolate	Organic acids	Organic acids	13147-57-4	3	74707.1	83278.1	90117.4	114458	80052.2	114378	7399.89	105101	144231	168050	175467	154726	-	-
pmn001375	535.18	373.13	536.189	C26H32O12	[M-H]-	1-Hydroxypinoresinol-1-O-Glucoside	Lignans and Coumarins	Lignans	81495-71-8	3	182885	189482	191404	148007	124642	171437	107559	144185	140145	185225	191055	168791	-	-
zjgp122326	286.09	124.04	285.085	C12H15NO7	[M+H]+	Pyridine-4-formyl-O-β-D-glucopyranoside	Others	Others	-	3	73628.2	55379.7	71562.8	66232.7	82752.9	66365.2	81345	86534.6	108479	73397.6	72270.9	81122.3	-	-
Rfmb25702	561.2	357.13	562.205	C28H34O12	[M-H]-	Pinoresinol-4-O-(6''-acetyl)glucoside	Lignans and Coumarins	Lignans	-	3	60644.8	115788	124609	74162.8	73645.9	134090	72946.9	102190	105146	123947	117789	109101	-	-
Hmcp002207	479.118	317.06	478.111	C22H22O12	[M+H]+	Isorhamnetin-7-O-glucoside (Brassicin)	Flavonoids	Flavonols	6743-96-0	3	3.57915e+06	4.45472e+06	4.02822e+06	4.71725e+06	5.17368e+06	4.67247e+06	3.96989e+06	4.41879e+06	4.97224e+06	3.91358e+06	3.44619e+06	3.73954e+06	-	-
pmb2260	480.31	184.07	479.301	C23H46NO7P	[M+H]+	LysoPC 15:1	Lipids	LPC	-	3	11185.4	12256.4	10965.8	13287.9	14517.1	9709.22	9162.37	13617.1	15572.8	9797.34	10665	11121.6	-	-
Wagp006039	183.08	98.98	182.071	C6H15O4P	[M+H]+	2-Hexylphosphoric Acid	Others	Others	-	3	1.41018e+06	1.45635e+06	1.67857e+06	1.69214e+06	1.38354e+06	1.21538e+06	1.16106e+06	995651	1.27723e+06	1.11376e+06	1.21573e+06	1.26432e+06	-	-
pmb2221	318.3	60.04	317.293	C18H39NO3	[M+H]+	4-Hydroxysphinganine	Lipids	Sphingolipids	554-62-1	2	273681	291255	301312	347249	334439	417852	284228	291611	290124	283531	302676	322452	C12144	ko00600,ko01100
Lmgp004784	275.09	139.04	274.084	C15H14O5	[M+H]+	Apiferol	Flavonoids	Flavones	55167-29-8	3	264428	269913	242997	652091	416571	922436	329982	972149	589640	498436	556399	498780	-	-
mws0976	243.06	153.03	244.07	C9H12N2O6	[M-H]-	β-Pseudouridine	Nucleotides and derivatives	Nucleotides and derivatives	1445-07-4	3	3.59771e+06	3.46753e+06	3.69413e+06	3.90777e+06	9	5.23038e+06	1.2096e+06	4.42137e+06	7.65205e+06	5.08677e+06	4.53173e+06	4.58736e+06	C02067	ko00240,ko01100
mws1189	193.04	72.99	194.043	C6H10O7	[M-H]-	D-Galacturonic acid*	Others	Saccharides	685-73-4	3	765192	803114	784173	824485	421702	1.00163e+06	1.16481e+06	1.29132e+06	1.12049e+06	909147	1.03288e+06	956094	C00333	ko00040,ko00053,ko00520,ko01100,ko01240,ko01250,ko02010
Lmmp002755	773.21	303.05	772.206	C33H40O21	[M+H]+	Quercetin-7-O-rutinoside-4'-O-glucoside	Flavonoids	Flavonols	-	2	2.93916e+07	2.6405e+07	2.80475e+07	2.74437e+07	3.45452e+07	2.83445e+07	3.08347e+07	2.86366e+07	3.45573e+07	2.92024e+07	2.73836e+07	3.11675e+07	-	-
Zmzn000113	146.05	102.06	147.053	C5H9NO4	[M-H]-	L-threo-3-Methylaspartate	Amino acids and derivatives	Amino acids and derivatives	6061-13-8	1	2.7426e+06	2.79616e+06	2.73798e+06	4.25329e+06	3.62687e+06	3.53796e+06	3.21739e+06	2.07461e+06	2.38282e+06	3.4806e+06	3.23598e+06	3.0595e+06	C03618	ko00630,ko00660,ko01100,ko01200
Lmfn001337	635.09	169.01	636.096	C27H24O18	[M-H]-	1,2,3-Tri-O-galloyl-β-D-glucose	Phenolic acids	Phenolic acids	-	1	347687	317020	325561	208156	293211	160793	193295	172550	149909	288734	253504	272157	-	-
pme1605	593.15	285.04	594.159	C27H30O15	[M-H]-	Kaempferol-3-O-robinobioside(Biorobin)	Flavonoids	Flavonols	17297-56-2	3	2.24722e+07	2.1913e+07	2.07062e+07	1.89701e+07	1.77537e+07	1.68181e+07	1.13126e+07	1.84816e+07	2.03597e+07	2.49409e+07	24648140	2.76817e+07	-	-
pmb3045	505.1	329.07	506.106	C23H22O13	[M-H]-	Tricin-7-O-Glucuronide	Flavonoids	Flavones	-	3	222108	252968	254515	237545	237743	265764	175454	163780	207375	228054	230376	255958	-	-
mws2186	435.09	303.05	434.085	C20H18O11	[M+H]+	Avicularin(Quercetin-3-O-α-L-arabinofuranoside)*	Flavonoids	Flavonols	572-30-5	1	9.67809e+06	9.79312e+06	9.54086e+06	1.32107e+07	1.51292e+07	1.20801e+07	1.0825e+07	1.32881e+07	1.29327e+07	1.03404e+07	1.08095e+07	1.17425e+07	-	-
pme1014	445.31	341.28	444.303	C31H40O2	[M+H]+	Menatetrenone (Vitamin K2)	Others	Vitamin	11032-49-8	3	163129	178587	166816	141330	79552.7	142200	90422.4	70056	150214	235763	207733	229144	-	-
Lmgn002250	677.17	191.06	678.18	C31H34O17	[M-H]-	Dicaffeoylquinic acid-O-glucoside	Phenolic acids	Phenolic acids	-	3	321940	368286	249966	375328	170461	362266	137492	245098	328514	285341	312119	324746	-	-
Lmfn004093	435.13	315.09	436.137	C21H24O10	[M-H]-	Phloretin-4'-O-glucoside (Trilobatin)	Flavonoids	Chalcones	4192-90-9	1	8.71988e+06	7.68634e+06	7.95797e+06	9.99142e+06	7.04245e+06	1.12633e+07	7.29441e+06	8.34765e+06	7.16737e+06	1.02541e+07	8.9928e+06	9.71546e+06	-	-
pmb0623	625.18	607.1	624.169	C28H32O16	[M+H]+	Chrysoeriol-6-C-glucoside-7-O-glucoside	Flavonoids	Flavones	-	3	377311	422209	341559	147508	181035	135608	339494	213763	178724	272619	271237	242185	-	-
HJAP061	743.2	303.05	742.196	C32H38O20	[M+H]+	Quercetin-3-O-(2''-O-arabinosyl)rutinoside	Flavonoids	Flavonols	-	3	309596	351352	340897	289510	207903	208338	188442	270673	272504	258082	252402	284966	-	-
Zmdp000292	189.14	70.07	188.127	C7H16N4O2	[M+H]+	Arginine methyl ester	Amino acids and derivatives	Amino acids and derivatives	-	1	9.74017e+06	4.28537e+06	9.58727e+06	1.6082e+07	5.3101e+06	9.41849e+06	1.71956e+07	6.77363e+06	4.78589e+06	1.0898e+07	1.17045e+07	1.24393e+07	-	-
Zmhn001926	299.08	137.02	300.084	C13H16O8	[M-H]-	1-O-Salicyloyl-β-D-glucose	Phenolic acids	Phenolic acids	60517-74-0	1	4.19164e+06	4.36362e+06	4.28142e+06	4.86691e+06	4.05215e+06	4.67047e+06	3.9915e+06	5.43929e+06	9.25759e+06	5.23692e+06	5.49015e+06	5.96616e+06	-	-
Lmsn000842	481.06	301	482.07	C20H18O14	[M-H]-	4,6-(S)-Hexahydroxydiphenoyl-β-D-glucose	Phenolic acids	Phenolic acids	36378-48-0	3	692591	768328	686409	782985	885806	668532	413077	546552	528777	813162	876780	767648	-	-
MWS201479	239.103	136.076	238.095	C11H14N2O4	[M+H]+	Tyr-Gly	Amino acids and derivatives	Amino acids and derivatives	673-08-5	3	50587.7	59556.4	59882.8	44660.3	50700.8	55977.6	36068.4	46459.8	46869.4	40735.7	44877	39518.9	-	-
Li512115	515.12	353.09	516.127	C25H24O12	[M-H]-	Isochlorogenic acid B	Phenolic acids	Phenolic acids	14534-61-3	3	920207	1.03097e+06	1.1102e+06	830177	788081	932004	366112	632727	881029	1.07742e+06	1.05962e+06	949499	C10468	-
MWSslk254	595.17	287.06	594.159	C27H30O15	[M+H]+	Kaempferol-3-O-glucorhamnoside*	Flavonoids	Flavonols	40437-72-7	1	1.55011e+06	1.5452e+06	1.70253e+06	1.84758e+06	1.86616e+06	1.46642e+06	1.02848e+06	1.72942e+06	1.76581e+06	1.58617e+06	1.6241e+06	1.79727e+06	-	-
pme3388	189.13	144.1	188.127	C7H16N4O2	[M+H]+	Homoarginine	Amino acids and derivatives	Amino acids and derivatives	156-86-5	3	2.86219e+06	2.53709e+06	2.8328e+06	3.5951e+06	3.05442e+06	2.22717e+06	3.68878e+06	2.9305e+06	2.93064e+06	2.6136e+06	2.9766e+06	2.71868e+06	C01924	-
Lmbn001981	137.02	93.03	138.032	C7H6O3	[M-H]-	2,5-Dihydroxybenzaldehyde*	Phenolic acids	Phenolic acids	1194-98-5	3	421739	451756	448124	222083	238504	226598	217142	208012	255217	317853	359985	324374	C05585	ko00350,ko01100
Hmjn004446	593.13	285.04	594.137	C30H26O13	[M-H]-	Luteolin-7-O-(6''-caffeoyl)rhamnoside*	Flavonoids	Flavones	-	1	1.54529e+07	1.62402e+07	1.76964e+07	1.71335e+07	1.51817e+07	2.12899e+07	1.04052e+07	2.15813e+07	2.27942e+07	1.9347e+07	2.15457e+07	2.20156e+07	-	-
mws1401	175.11	84.04	174.1	C7H14N2O3	[M+H]+	L-Theanine	Amino acids and derivatives	Amino acids and derivatives	3081-61-6	1	1.84172e+06	1.87293e+06	1.91815e+06	2.07893e+06	1.76958e+06	1.18306e+06	1.83108e+06	1.28003e+06	1.61609e+06	1.79405e+06	1.58611e+06	1.61251e+06	C01047	-
pmb0998	364.07	152.06	363.058	C10H14N5O8P	[M+H]+	Guanosine 5'-monophosphate	Nucleotides and derivatives	Nucleotides and derivatives	85-32-5	3	33571.8	36312.9	26831.9	30031.6	31057.3	32227.2	23287.1	53593.2	56446.6	34539.2	38374.5	33892.3	C00144	ko00230,ko01100,ko01232
Lmmp003903	491.12	287.05	490.111	C23H22O12	[M+H]+	Kaempferol-3-O-(2''-O-acetyl)glucoside	Flavonoids	Flavonols	-	3	547867	495620	450461	707821	761818	442982	390937	462228	589629	505265	442724	461279	-	-
pme2566	217.08	199.07	218.09	C8H14N2O5	[M-H]-	5-L-Glutamyl-L-amino acid	Amino acids and derivatives	Amino acids and derivatives	5875-41-2	3	282309	304301	299626	294698	269324	267682	307312	294844	303025	303722	325526	283910	-	-
pmb3055	513.12	191.1	514.132	C22H26O14	[M-H]-	p-Coumaroylquinic acid-4'-O-glucuronide	Phenolic acids	Phenolic acids	-	3	1.69488e+06	1.49402e+06	2.05036e+06	159010	293531	188924	578730	1.04636e+06	1.65882e+06	932226	1.06274e+06	1.03804e+06	-	-
pmp001309	465.1	303.1	464.096	C21H20O12	[M+H]+	6-Hydroxykaempferol-7-O-glucoside	Flavonoids	Flavonols	-	1	5.93247e+06	5.81115e+06	6.30436e+06	7.91929e+06	6.40364e+06	5.89631e+06	4.2974e+06	8.62557e+06	9.42391e+06	6.28252e+06	7.13708e+06	6.43739e+06	-	-
Hmqn003212	633.08	301.01	634.081	C27H22O18	[M-H]-	Sanguiin H4	Tannins	Tannin	84316-77-8	3	3.30538e+06	3.22117e+06	3.33621e+06	4.78407e+06	3.61573e+06	3.57322e+06	3.63948e+06	3.34315e+06	3.54264e+06	4.51562e+06	4.77633e+06	5.17471e+06	-	-
pme3184	332.08	136.06	331.068	C10H14N5O6P	[M+H]+	2'-Deoxyadenosine-5'-monophosphate	Nucleotides and derivatives	Nucleotides and derivatives	653-63-4	3	388774	367864	358728	443193	488925	441262	367500	559857	566955	412547	472916	436641	C00360	ko00230,ko01100,ko01232
MWSslk144	193.09	147.04	192.079	C11H12O3	[M+H]+	p-Coumaric acid ethyl ester	Phenolic acids	Phenolic acids	7362-39-2	3	40943.7	41597.3	40158.3	13398	13766.4	15700.6	32539.3	25534.4	26479.6	27840.6	31627.1	31247.2	-	-
Lmyp006119	425.38	217.19	424.37	C30H48O	[M+H]+	Olean-12-en-3-one (β-Amyrone)	Terpenoids	Triterpene	638-97-1	2	47046.7	158579	139793	202210	197615	197473	169435	174209	217673	37059.5	34373.2	39482.3	-	-
pmb0069	122.06	105.03	121.053	C7H7NO	[M+H]+	Benzamide	Phenolic acids	Phenolic acids	55-21-0	3	210169	205611	206163	276516	250572	214491	346191	162865	184631	227332	214366	197848	C09815	-
Lmjp002596	597.14	303.05	596.138	C26H28O16	[M+H]+	Quercetin-3-O-sambubioside*	Flavonoids	Flavonols	83048-35-5	3	621713	740342	749057	869287	635040	735617	567867	781555	852165	728495	803411	835080	C12637	ko00944
mws4183	433.08	300.03	434.085	C20H18O11	[M-H]-	Quercetin-3-O-arabinoside	Flavonoids	Flavonols	22255-13-6	2	7.92625e+06	8.06898e+06	7.68434e+06	1.03498e+07	7.77829e+06	7.79608e+06	6.47051e+06	7.94881e+06	9.42333e+06	1.02839e+07	9.82516e+06	8.95454e+06	-	-
Wmkn003797	369.13	161.02	370.142	C21H22O6	[M-H]-	(2R,3R)-8-Prenyl-7,4'-dihydroxy-5-methoxydihydroflavonol	Flavonoids	Flavonols	-	3	13517.1	13160.4	17048.1	21217	18696.6	27652.1	15537.1	19026.3	20720.4	22954.8	20486.2	23349.2	-	-
Lmrn003201	204.07	158.06	205.074	C11H11NO3	[M-H]-	Indole-3-lactic acid	Alkaloids	Plumerane	1821-52-9	3	27274.4	32858.5	22459.1	16595.9	24131.5	18032.2	24481.5	10369.6	9482.93	24553.9	21353	22982.3	C02043	-
Hahn002315	579.21	417.16	580.216	C28H36O13	[M-H]-	syringaresinol-4-O-β-D-glucopyranoside	Others	Others	-	3	273203	217625	271580	229790	178563	331341	221065	179594	242432	280689	318911	286398	-	-
Lmmn000806	131.035	87.0459	132.042	C5H8O4	[M-H]-	Dimethylmalonic acid*	Organic acids	Organic acids	595-46-0	3	85550.1	88788.7	72726	69366.8	41257.1	51971	44620.8	59747.4	105056	80353	80385.8	71022.6	-	-
Lmsp003655	521.2	131.05	520.194	C26H32O11	[M+H]+	Dehydrodiconiferyl alcohol-gamma'-O-glucoside	Phenolic acids	Phenolic acids	-	3	581452	582092	516861	608099	566868	606274	467534	552707	577646	535154	573879	615720	-	-
Zmdp001647	247.13	184.1	246.122	C10H18N2O5	[M+H]+	γ-Glutamyl-L-valine	Amino acids and derivatives	Amino acids and derivatives	-	2	333992	378168	249379	337944	312142	209432	237902	203209	237518	271077	236141	261318	-	-
Wafn005994	447.23	315.18	448.231	C21H36O10	[M-H]-	Geranyl 6-O-xylopyranosyl-glucopyranoside	Others	Others	124044-06-0	2	819442	713224	677375	1.43433e+06	853351	873962	548654	582169	1.06131e+06	911742	885606	1.01075e+06	-	-
pmb3114	561.14	289.07	562.148	C30H26O11	[M-H]-	Epicatechin-epiafzelechin	Flavonoids	Flavanols	-	2	649869	594489	687437	671720	800222	689066	555549	664455	667804	934930	915939	1.04238e+06	-	-
pmb0736	493.134	331.081	492.127	C23H24O12	[M+H]+	Tricin-7-O-Glucoside	Flavonoids	Flavones	32769-01-0	3	426853	509390	485476	529455	609065	588526	513746	597660	621766	543003	502851	579682	-	-
MWSmce674	451.36	89.06	450.35	C31H46O2	[M+H]+	Phylloquinone (Vitamin K1)	Others	Vitamin	84-80-0	3	7014.94	3233.1	8169.82	7531.21	8673.34	4839.89	9438.41	8786.23	8871.43	7345.87	6409.5	6671.16	-	-
mws0567	146.09	87.04	145.085	C5H11N3O2	[M+H]+	4-Guanidinobutyric acid	Organic acids	Organic acids	463-00-3	3	729911	665206	768159	558009	595452	598509	671285	619756	723316	590211	580715	660125	C01035	ko00330,ko01100
Zmyn000110	258.04	78.96	259.046	C6H14NO8P	[M-H]-	D-Glucosamine 1-phosphate	Others	Saccharides	2152-75-2	3	45967.1	74052.5	59427.2	107995	45203.7	98999.3	280681	220256	186035	109153	96695.4	110191	C06156	ko00520,ko01100,ko01250
Lmtp003948	481.13	319.05	480.127	C22H24O12	[M+H]+	3',5',5,7-Tetrahydroxy-4'-methoxyflavanone-3'-O-glucoside	Flavonoids	Flavones	-	2	1.07897e+07	1.10086e+07	9.94095e+06	1.18502e+07	1.17009e+07	1.23347e+07	1.04148e+07	1.1403e+07	1.25021e+07	1.17372e+07	1.04446e+07	1.03557e+07	-	-
MWS2070	179.07	92.03	180.079	C10H12O3	[M-H]-	Propyl 4-hydroxybenzoate	Phenolic acids	Phenolic acids	94-13-3	3	7707.16	7049.58	6092.21	4341.62	5037.37	6033.32	6091.97	8676.94	4985.63	7613.21	6629.7	6927.31	-	-
Wmyn000212	453.1	313.05	454.111	C20H22O12	[M-H]-	4-hydroxy-3-methoxyphenyl 1-O-β-D-(6'-O-galloyol)-glucopyranoside	Phenolic acids	Phenolic acids	-	3	104498	118531	96799.9	112264	77101.6	95485.9	71944.6	78167.3	84232.6	108522	95872.2	109179	-	-
Lmmn002274	521.2	359.15	522.21	C26H34O11	[M-H]-	Isolariciresinol-9'-O-glucoside	Lignans and Coumarins	Lignans	63358-12-3	3	5.72219e+06	5.76934e+06	5.27577e+06	5.03746e+06	5.0347e+06	6.66154e+06	3.46026e+06	3.78811e+06	3.61633e+06	5.89409e+06	5.3777e+06	5.12253e+06	-	-
Lmdp004892	535.11	287.05	534.101	C24H22O14	[M+H]+	Kaempferol-3-O-(6''-malonyl)galactoside*	Flavonoids	Flavonols	-	1	1.31141e+07	1.42193e+07	1.43371e+07	1.18958e+07	1.56327e+07	9.47276e+06	8.60789e+06	1.73673e+07	1.66296e+07	1.16399e+07	1.25831e+07	1.34479e+07	-	-
mws0046	579.17	271.06	580.179	C27H32O14	[M-H]-	Naringenin-7-O-Neohesperidoside(Naringin)*	Flavonoids	Flavanones	10236-47-2	3	1.47013e+06	1.53875e+06	1.55966e+06	1.37626e+06	1.28126e+06	1.59823e+06	899154	948200	1.54386e+06	1.60373e+06	1.55958e+06	1.7838e+06	C09789	ko00941
Lmbp000668	124.04	78.03	123.032	C6H5NO2	[M+H]+	Isonicotinic acid	Others	Vitamin	55-22-1	2	171105	154670	160721	127610	184013	163448	167145	204331	214109	161056	160180	181579	C07446	-
pme1216	122.02	78.03	123.032	C6H5NO2	[M-H]-	2-Picolinic acid	Organic acids	Organic acids	98-98-6	3	69903.5	64465.1	68903.8	62165.5	36325.1	66412.6	88474.6	61458.6	89799.2	76772.5	75172.1	66925.6	C10164	ko00380,ko01100
pme1373	306.05	110.04	307.057	C9H14N3O7P	[M-H]-	2'-Deoxycytidine-5'-monophosphate	Nucleotides and derivatives	Nucleotides and derivatives	1032-65-1	3	146344	173693	164803	64799.1	135259	67245.1	78911.1	104755	58914.4	112540	113913	99614.7	C00239	ko00240,ko01100,ko01232
MWS2413	130.05	58.03	131.058	C5H9NO3	[M-H]-	N-acetyl-beta-alanine	Amino acids and derivatives	Amino acids and derivatives	3025-95-4	3	96557.6	97384.1	107751	92786.7	124150	92879	93005.6	97680	93597.5	93200.3	101056	87476.2	C01073	ko00410
mws0425	129.02	85.03	130.027	C5H6O4	[M-H]-	Citraconic acid	Organic acids	Organic acids	498-23-7	3	210937	222585	244031	301155	222785	199750	139165	194080	271666	237554	266310	233540	C02226	ko00290,ko00660,ko01100,ko01210
Hmcn001884	463.09	301.03	464.096	C21H20O12	[M-H]-	6-Hydroxyluteolin 5-glucoside	Flavonoids	Flavones	-	3	2.15979e+07	2.19695e+07	2.27763e+07	2.80019e+07	2.13337e+07	2.44359e+07	1.62857e+07	2.72729e+07	25181143	2.59568e+07	2.86694e+07	2.49268e+07	-	-
Lmxp001668	151.08	91.05	150.068	C9H10O2	[M+H]+	2-Methoxy-4-ethenylphenol	Phenolic acids	Phenolic acids	7786-61-0	3	280048	327624	330351	374357	395027	342155	288094	313703	326062	345463	300363	336487	C17883	-
MWS201444	204.1	84.04	203.091	C7H13N3O4	[M+H]+	Gln-Gly	Amino acids and derivatives	Amino acids and derivatives	2650-65-9	3	2.45753e+06	2.30213e+06	2.55872e+06	2.32927e+06	2.08534e+06	2.25857e+06	2.01386e+06	2.05714e+06	2.03008e+06	2.35371e+06	2.12259e+06	2.4534e+06	-	-
Lmhp010908	536.37	184.07	535.364	C27H54NO7P	[M+H]+	LysoPC 19:1	Lipids	LPC	-	3	36152.1	31315.8	40951.7	24249.3	31647.9	29946.7	45862	32841.9	37979.5	32624	37745.8	36018.3	-	-
pmp000003	317.07	302.04	316.058	C16H12O7	[M+H]+	Nepetin (5,7,3',4'-Tetrahydroxy-6-methoxyflavone)	Flavonoids	Flavones	520-11-6	3	28185.7	44412.6	24378.3	29985.1	29677.8	45147.1	36515.5	40909.3	44909.8	33799.7	38820.4	38087.7	-	-
Lmbn007891	313.24	183.14	314.246	C18H34O4	[M-H]-	Hydroxy ricinoleic acid	Lipids	Free fatty acids	-	3	7821.28	7629.54	7235.5	5633.83	6456.96	5731.22	5766.44	6089.52	6117.06	5911.16	6809.46	6633.2	-	-
Zmcn004806	755.19	285.04	756.19	C36H36O18	[M-H]-	kaempferol-3-p-coumaroyldiglucoside	Flavonoids	Flavonols	-	3	8.04521e+06	8.34236e+06	8.74949e+06	9.12618e+06	8.66061e+06	9.07817e+06	7.17761e+06	7.20752e+06	7.75494e+06	9.12364e+06	1.02613e+07	8.99148e+06	-	-
pmp001106	595.17	577.16	594.159	C27H30O15	[M+H]+	Vitexin-2''-O-glucoside	Flavonoids	Flavones	61360-94-9	1	7.85595e+06	7.7218e+06	7.85223e+06	6.75678e+06	9.09751e+06	7.33855e+06	6.64725e+06	6.66436e+06	8.11866e+06	7.21145e+06	6.39007e+06	7.34377e+06	C04024	ko00944
Lmmp003672	593.17	441.11	592.158	C31H28O12	[M+H]+	8,8'-Methylenebiscatechin	Flavonoids	Flavanols	81555-08-0	2	938639	776115	869609	1.01699e+06	833895	617857	638116	683497	729772	688035	689970	781296	-	-
Lmmp003091	611.16	303.05	610.153	C27H30O16	[M+H]+	Quercetin-3-O-(4''-O-glucosyl)rhamnoside	Flavonoids	Flavonols	59262-54-3	3	36031.7	37956.4	27279.5	28156.3	23630	28494.7	17608.8	21719.5	44929.2	24230.9	23827.8	27245.4	C17563	-
MWS20199	323.04	153.02	322.033	C14H10O9	[M+H]+	Digallic acid	Phenolic acids	Phenolic acids	536-08-3	3	114230	200037	185884	122822	192162	51544.1	50163.4	82013.4	164397	204630	179608	205236	C01572	-
pmp000270	501.32	233.15	500.314	C30H44O6	[M+H]+	Lup-12-en-15α,19β-diol-3,11-dioxo-28-oic acid	Terpenoids	Triterpene	-	3	420761	436623	422729	308089	799606	574105	649207	877444	750565	512094	585180	584223	-	-
mws0596	154.05	136.04	153.043	C7H7NO3	[M+H]+	3-Hydroxyanthranilic acid	Alkaloids	Phenolamine	548-93-6	3	123837	113677	120727	109123	102360	56148.1	90958.9	101145	135823	86336.8	94973.8	82085.3	C00632	ko00380,ko01100,ko01240
Lmsn004970	503.12	179.04	504.127	C24H24O12	[M-H]-	3,6-Di-O-caffeoyl glucose*	Phenolic acids	Phenolic acids	-	3	3.89231e+06	3.87865e+06	3.93423e+06	3.57248e+06	3.42369e+06	3.17947e+06	3.0587e+06	2.71543e+06	3.18865e+06	4.07218e+06	3.75009e+06	4357961	-	-
Lmtp002822	535.14	499.12	534.137	C25H26O13	[M+H]+	Apigenin-6-C-arabinoside-8-C-xyloside*	Flavonoids	Flavones	-	1	4.46869e+07	4.67404e+07	3.735e+07	4.59579e+07	4.27981e+07	4.14603e+07	3.69892e+07	4.603e+07	4.90508e+07	4.04921e+07	4.6303e+07	4.61895e+07	-	-
pmb0636	581.15	431.3	580.143	C26H28O15	[M+H]+	Orientin-7-O-arabinoside	Flavonoids	Flavones	-	3	62395.2	90543.8	97367.6	103285	115911	91512.1	48549	81361	69336	76029.6	66163.8	75237.5	-	-
mws0856	463.09	301.04	464.096	C21H20O12	[M-H]-	Quercetin-4'-O-glucoside (Spiraeoside)	Flavonoids	Flavonols	20229-56-5	3	2.31732e+07	1.95976e+07	2.32173e+07	2.85333e+07	2.00764e+07	2.66638e+07	1.52363e+07	2.4491e+07	2.6754e+07	2.21509e+07	2.5273e+07	2.22985e+07	-	-
MWSHY0118	343.12	282.09	342.11	C19H18O6	[M+H]+	5,6,7,4'-Tetramethoxyflavone	Flavonoids	Flavones	1168-42-9	3	226567	253515	224993	311203	375900	291835	271475	281352	237224	267750	274284	307921	C14472	-
Zmjp004610	537.16	375.11	536.153	C25H28O13	[M+H]+	5,4'-Dihydroxy-3,6,7,3'-tetramethoxyflavone-4'-O-glucoside	Flavonoids	Flavones	23279-19-8	3	121395	108856	146634	111393	187872	138834	128031	188336	166337	97452.6	106531	113631	-	-
pme3186	168.99	78.96	169.998	C3H7O6P	[M-H]-	DL-Glyceraldehyde-3-phosphate	Organic acids	Organic acids	591-59-3	3	76342.1	81496.7	98991.2	238517	40650	261740	47204.2	441928	226435	194702	175672	167955	C00661	-
Lmrj002793	277.12	120.08	276.111	C14H16N2O4	[M+H]+	Cyclo(Phe-Glu)	Amino acids and derivatives	Amino acids and derivatives	-	3	11722.2	11652.2	12521.9	10781	10582.1	20735.6	15160.4	21955.5	26939.9	15981	16261.3	14079	-	-
Zmjp011129	473.36	455.35	472.355	C30H48O4	[M+H]+	1,3-Dihydroxyurs-12-en-28-oic acid (Kaneric acid)	Terpenoids	Triterpene	107693-87-8	3	112871	127809	122385	184969	199534	145595	120437	138856	138726	114269	133166	126554	-	-
Lmsp004851	291.09	123.04	290.079	C15H14O6	[M+H]+	3-Hydroxyphloretin	Flavonoids	Chalcones	57765-66-9	3	1.03085e+06	967339	1.0924e+06	1.29835e+06	1.16623e+06	1.2282e+06	1.09241e+06	1.16938e+06	1.04902e+06	1.05751e+06	977475	1.14094e+06	-	-
mws1409	579.03	403	580.034	C15H22N2O18P2	[M-H]-	Uridine-5'-diphosphoglucuronic acid	Nucleotides and derivatives	Nucleotides and derivatives	-	3	169619	205070	184952	215218	305943	184668	265106	257902	220753	254887	272849	233687	-	-
MWSmce190	148.09	74.02	147.089	C6H13NO3	[M+H]+	4-Hydroxy-L-Isoleucine	Amino acids and derivatives	Amino acids and derivatives	781658-23-9	3	330986	327737	328926	323936	376229	439295	337463	308576	275191	307488	359182	333514	-	-
pmb0819	157.08	130.07	156.069	C10H8N2	[M+H]+	3-Indoleacetonitrile	Alkaloids	Plumerane	771-51-7	3	61009.3	58961.3	68806.3	47591.7	36499.1	14288.3	48750.4	38768.8	38601.7	41740.5	48017.3	42523.8	C02938	ko00380,ko01100
Lmhp009590	508.34	184.07	507.332	C25H50NO7P	[M+H]+	LysoPC 17:1	Lipids	LPC	-	3	123794	112117	122967	134645	159547	82937.9	172240	102911	147701	168459	176504	195724	-	-
Lmtn002565	329.11	167.03	330.095	C14H18O9	[M-H]-	1-O-Vanilloyl-D-Glucose	Phenolic acids	Phenolic acids	-	2	2.88762e+06	2.51292e+06	2.7118e+06	2.70824e+06	1.65144e+06	2.31506e+06	1.71709e+06	1.98204e+06	1.93852e+06	2.2867e+06	2.42652e+06	2.66524e+06	C20470	-
Ymjm000154	285.1	123.05	286.105	C13H18O7	[M-H]-	Salicin	Phenolic acids	Phenolic acids	138-52-3	1	47325	48650.8	71868.8	35550.4	33127.9	35738.2	27993.4	35155.1	53126.1	59325.7	50817.6	56461.4	C01451	ko00010
Lhhp120826	191.11	145.1	190.099	C12H14O2	[M+H]+	4-hydroxy-3(3-methylbut-3-en-2-yl)benzaldehyde	Others	Others	-	3	71036.5	60076.7	53819.2	78625	76864.4	95590.9	77189.3	61852	75644.2	66632.8	62807.7	73232.8	-	-
Rfmb320	144.1	84.08	143.095	C7H13NO2	[M+H]+	1-Methylpiperidine-2-carboxylic acid	Organic acids	Organic acids	7730-87-2	3	332143	275771	585662	385243	407916	342012	289720	418597	398832	343033	388117	398311	-	-
pme2758	162.04	144.03	163.048	C5H9NO5	[M-H]-	4-Hydroxy-L-glutamic acid	Amino acids and derivatives	Amino acids and derivatives	3913-68-6	3	43312.1	48531.8	58852.7	59019.8	63266.8	45244.5	54665.2	42501.4	58785	45053	51703.1	51829.7	C03079	-
pmp001251	520.34	184.07	519.332	C26H50NO7P	[M+H]+	LysoPC 18:2(2n isomer)	Lipids	LPC	-	2	4.04168e+06	3.88719e+06	3.85378e+06	5.35897e+06	5.73879e+06	4.4309e+06	5.40559e+06	4.75928e+06	4.10522e+06	4.26796e+06	4.83434e+06	4.95685e+06	-	-
MA10039641	341.11	89.02	342.116	C12H22O11	[M-H]-	Lactobiose	Others	Saccharides	63-42-3	2	2.80939e+07	2.76478e+07	3.06257e+07	3.89933e+07	3.77362e+07	3.94535e+07	3.90013e+07	3.73874e+07	3.63575e+07	4.21558e+07	4.02083e+07	4.67919e+07	C00243	ko00052,ko01100,ko02010
Zmhn002422	355.1	193.05	356.111	C16H20O9	[M-H]-	1-O-Feruloyl-β-D-glucose	Phenolic acids	Phenolic acids	7196-71-6	1	4.7589e+06	4.87393e+06	5.26308e+06	5.1228e+06	2.8383e+06	3.45641e+06	4.23245e+06	4.02835e+06	3.80812e+06	5.2159e+06	4.46198e+06	4.77531e+06	C17759	-
Zasn010461	269.25	269.25	270.256	C17H34O2	[M-H]-	Pentadecanoic acid,14-methyl-,methyl ester	Others	Others	5129-60-2	1	297776	425854	479661	379354	242987	332833	231468	385710	375726	665480	607742	711907	-	-
Zmlp003063	741.23	433.12	740.216	C33H40O19	[M+H]+	Luteolin-7-O-(2''-O-rhamnosyl)rutinoside	Flavonoids	Flavones	-	3	557054	526135	522254	646040	651402	388159	710006	586468	539798	509952	559940	597489	-	-
Lmtn003096	523.22	361.14	524.226	C26H36O11	[M-H]-	Secoisolariciresinol 4-O-glucoside	Lignans and Coumarins	Lignans	-	3	3.53758e+06	3.63405e+06	3.82432e+06	2.96935e+06	3.66589e+06	5.82022e+06	2.48055e+06	3.10364e+06	3.39806e+06	3.94536e+06	3.99031e+06	4.53577e+06	-	-
Zmgn004894	151.04	136.02	152.047	C8H8O3	[M-H]-	Methyl 4-hydroxybenzoate	Phenolic acids	Phenolic acids	99-76-3	3	46109.5	39494.1	32269.7	35653.2	42960.3	45888	22693.6	41620.4	33212.2	37836.7	32979	38075	-	-
MWS1877	205.16	133.06	206.167	C14H22O	[M-H]-	4-tert-Octylphenol	Phenolic acids	Phenolic acids	140-66-9	1	17266.4	15376.8	16540.6	20430.7	19306.4	22022.7	18888.2	18511.7	19558.3	20937.3	18015.6	18702.1	C14205	-
MWSmce706	129.07	56.05	128.059	C5H8N2O2	[M+H]+	Cyclo(Ala-Gly)	Amino acids and derivatives	Amino acids and derivatives	4526-77-6	3	2.32536e+06	2.10044e+06	2.22171e+06	2.89023e+06	2.42677e+06	1.38616e+06	2.65111e+06	1.68338e+06	2.42101e+06	2.30863e+06	2.27169e+06	1.9891e+06	-	-
pme0193	147.08	84.04	146.069	C5H10N2O3	[M+H]+	L-Glutamine	Amino acids and derivatives	Amino acids and derivatives	56-85-9	3	2.57438e+07	1.44917e+07	1.33618e+07	1.10202e+07	2.10483e+07	3.3653e+07	4.82454e+07	2.49207e+07	1.43029e+07	1.86444e+07	1.65567e+07	1.60718e+07	C00064	ko00220,ko00230,ko00240,ko00250,ko00470,ko00630,ko00750,ko00910,ko00970,ko01100,ko01230,ko01232,ko01240,ko02010
Zmtp102903	419.1	287.06	418.09	C20H18O10	[M+H]+	Juglanin	Flavonoids	Flavonols	-	1	2.39156e+07	2.47089e+07	2.72934e+07	3.29119e+07	2.88574e+07	2.60927e+07	2.34643e+07	2.49608e+07	2.88018e+07	2.40125e+07	2.46902e+07	2.78416e+07	-	-
HJAP064	565.12	317.08	564.111	C25H24O15	[M+H]+	Isorhamnetin-3-O-(6''-malonyl)glucoside*	Flavonoids	Flavonols	-	3	921336	896959	688935	794445	843022	656004	550929	871667	1.02489e+06	832608	956161	837008	-	-
pmb2643	225.19	207.18	226.193	C14H26O2	[M-H]-	Myristoleic acid	Lipids	Free fatty acids	544-64-9	3	10920.4	10263.5	10164.4	8676.78	7539.58	11033.3	7683.91	8069.38	12404.1	9096.07	10158.7	10666	C08322	-
pmb0865	518.32	184.07	517.317	C26H48NO7P	[M+H]+	LysoPC 18:3(2n isomer)	Lipids	LPC	-	1	1.97535e+06	1.68264e+06	1.75501e+06	2.8579e+06	3.09466e+06	2.38158e+06	2.51111e+06	3.25675e+06	2.72397e+06	2.04966e+06	2.38457e+06	2.33849e+06	-	-
mws0884	328.05	134.05	329.053	C10H12N5O6P	[M-H]-	Cyclic 3',5'-Adenylic acid	Nucleotides and derivatives	Nucleotides and derivatives	60-92-4	3	19592.6	22130.3	21306.9	14731.5	10571.3	15890.4	15040.4	15586.3	20901.8	19056.6	19707.9	16858.9	C00575	ko00230,ko01100
Lmnp102580	565.16	433.11	564.148	C26H28O14	[M+H]+	Apigenin-6-C-(2''-xylosyl)glucoside	Flavonoids	Flavones	-	3	7.17159e+06	7.09741e+06	7.27091e+06	6.97891e+06	8.40967e+06	7.2219e+06	5.9194e+06	6.35953e+06	7.65442e+06	6.89095e+06	8.01473e+06	7.12917e+06	-	-
Lmmn002164	131.035	87.0452	132.042	C5H8O4	[M-H]-	Monomethyl succinate*	Organic acids	Organic acids	3878-55-5	3	91537.6	95600.7	105404	89968.6	50639.5	62195.5	59017.9	78827.6	119011	86018.7	98102.6	85150.6	-	-
Hmjn003948	487.35	487.35	488.35	C30H48O5	[M-H]-	2,3,6-Trihydroxyurs-12-en-28-oic acid (Madasiatic acid)*	Terpenoids	Triterpene	26532-66-1	2	1.56373e+06	1.46136e+06	1.09098e+06	981318	920883	1.18281e+06	895102	1.02179e+06	1.08477e+06	1.35509e+06	1.15871e+06	1.31042e+06	-	-
Hmqp006235	516.3	184.07	515.301	C26H46NO7P	[M+H]+	LysoPC 18:4	Lipids	LPC	-	3	16078.1	15219.2	14819	24429.3	15156.5	13066.8	13366.3	10827.3	8554.73	14418.9	12270.6	13211.2	-	-
Zmhp004969	283.13	121.07	282.126	C18H18O3	[M+H]+	4,4,5-Trihydroxy-l,l'-di-2-propenylbiphenyl	Lignans and Coumarins	Lignans	-	3	42649.8	42654	44778.9	9813.11	18064.2	9698.71	18365.6	23724.1	17984.8	28008	32490.8	28722.9	-	-
pmn001646	865.2	577.14	866.206	C45H38O18	[M-H]-	Procyanidin C1	Tannins	Proanthocyanidins	37064-30-5	2	386017	1.85175e+06	1.74725e+06	373049	1.12133e+06	940999	1.13109e+06	924609	1.60994e+06	1.86787e+06	1.84792e+06	2.13091e+06	C17624	-
Hmgp002036	479.12	317.06	478.111	C22H22O12	[M+H]+	Nepetin-7-O-glucoside(Nepitrin)	Flavonoids	Flavones	569-90-4	1	4.68587e+06	4.34193e+06	4.08019e+06	5.64987e+06	4.71546e+06	4.05176e+06	3.37823e+06	4.81745e+06	5.4247e+06	4.55586e+06	4.68552e+06	4.01007e+06	-	-
Lmyn003835	289.04	137.02	290.043	C14H10O7	[M-H]-	4-(3,4,5-Trihydroxybenzoxy)benzoic acid	Phenolic acids	Phenolic acids	-	3	2.1327e+07	2.07825e+07	1.99401e+07	2.79189e+07	2.13364e+07	2.77932e+07	2.59846e+07	3.11706e+07	2.68769e+07	26260937	2.62408e+07	3.01254e+07	-	-
Zmhn003297	495.08	343.07	496.085	C21H20O14	[M-H]-	3-O-Digalloyl quinic acid	Phenolic acids	Phenolic acids	-	2	6.59324e+06	6.43705e+06	6.94001e+06	8.89133e+06	4.53642e+06	7.91645e+06	3.30235e+06	7.60329e+06	7.89734e+06	8.80194e+06	7.49312e+06	8.38775e+06	-	-
pmb2979	549.12	387.1	550.132	C25H26O14	[M-H]-	Hesperetin-7-O-(6''-malonyl)glucoside	Flavonoids	Flavanones	-	3	147556	164659	156264	131380	122285	172464	99597.3	130870	148132	179834	156858	156284	-	-
HJN074	591.15	289.07	592.158	C31H28O12	[M-H]-	Procyanidin A6	Tannins	Proanthocyanidins	-	3	924401	882543	849038	1.14663e+06	766375	762229	442125	756119	642425	828156	954274	960833	-	-
Lmqp000427	146.08	82.07	145.074	C6H11NO3	[M+H]+	N-Methyl-Trans-4-Hydroxy-L-Proline	Amino acids and derivatives	Amino acids and derivatives	4252-82-8	3	339540	322512	315705	313290	403910	448171	359815	399891	399537	362411	423665	413150	-	-
MWS20987	174.12	70.07	173.116	C7H15N3O2	[M+H]+	N5-(1-Iminoethyl)-L-ornithine	Amino acids and derivatives	Amino acids and derivatives	36889-13-1	3	117523	73307.3	106725	127720	130993	111947	139310	105781	138499	88652.9	98558.9	104415	-	-
mws0889	135.03	75.01	136.037	C4H8O5	[M-H]-	D-Threonic Acid	Others	Saccharides	3909-12-4	3	2.30937e+06	2.20353e+06	2.25983e+06	2.49335e+06	3.2735e+06	1.91226e+06	3.3758e+06	3.76651e+06	4.83017e+06	2.50165e+06	2.94418e+06	2.68287e+06	C21649	-
Lmsp003729	627.16	319.05	626.148	C27H30O17	[M+H]+	Myricetin-3-O-rutinoside	Flavonoids	Flavonols	-	1	1.57123e+07	1.79583e+07	1.74639e+07	1.53815e+07	1.42378e+07	1.78601e+07	1.5144e+07	1.89361e+07	2.00141e+07	1.90511e+07	1.73129e+07	2.04164e+07	-	-
Lmsp003161	757.22	287.06	756.211	C33H40O20	[M+H]+	Kaempferol-3-O-sophoroside-7-O-rhamnoside*	Flavonoids	Flavonols	-	3	148863	76599.2	145647	100949	111884	95013.1	93274.5	90180.9	94562	106101	92090.1	107086	-	-
mws0014	193.05	134.04	194.058	C10H10O4	[M-H]-	Ferulic acid*	Phenolic acids	Phenolic acids	537-98-4	3	397846	413482	433901	138853	129901	137289	262924	299704	255826	284117	258647	305175	C01494	ko00940,ko01100,ko01110
Lmsp004301	451.12	289.07	450.116	C21H22O11	[M+H]+	3',5,5',7-Tetrahydroxyflavanone-7-O-glucoside	Flavonoids	Flavanones	-	3	2.79561e+06	2.43158e+06	2.65341e+06	2.57244e+06	2.79361e+06	2.63815e+06	1.75461e+06	1.84051e+06	2.34355e+06	2.08315e+06	2.21079e+06	1.87491e+06	-	-
Lmbp008472	327.12	137.06	326.115	C19H18O5	[M+H]+	7-Hydroxy-6-methoxy-2-[2-(4-methoxyphenyl)ethyl]chromone	Others	Chromone	-	3	43103	26926.1	37318.1	30248.6	34410.2	37631.6	29971.4	35072.1	34256.8	26764.2	31473.2	28398.1	-	-
Lmmp002463	625.18	317.07	624.169	C28H32O16	[M+H]+	Sexangularetin-3-O-glucoside-7-O-rhamnoside	Flavonoids	Flavonols	-	1	2.67095e+06	3.07198e+06	2.68983e+06	2.4565e+06	2.07143e+06	2.24373e+06	1.99121e+06	3.42955e+06	4.135e+06	2.55394e+06	3.01275e+06	2.75738e+06	-	-
pmb0296	357.3	265.25	356.293	C21H40O4	[M+H]+	1-Oleoyl-Sn-Glycerol	Lipids	Glycerol ester	129784-87-8	3	185587	175786	187176	173871	186006	140726	148070	149563	175772	189991	208967	177312	-	-
MWS20201	333.08	171.03	332.074	C13H16O10	[M+H]+	1-O-Galloyl-β-D-glucose	Phenolic acids	Phenolic acids	58511-73-2	2	523680	520900	515743	535664	577167	696132	482980	559379	667387	473847	520305	559716	C01158	ko00999
ML10172161	103	59.01	104.011	C3H4O4	[M-H]-	Hydroxypyruvic acid*	Organic acids	Organic acids	1113-60-6	3	154988	137868	138676	92938.1	86849.9	79764	54486.2	72970	130654	112960	112239	97146.8	C00168	ko00260,ko00630,ko01100,ko01110,ko01200
pmp000236	565.16	367.1	564.148	C26H28O14	[M+H]+	Isovitexin-8-O-xyloside	Flavonoids	Flavones	-	2	3.55422e+06	3.56973e+06	3.88904e+06	3.74246e+06	3.93604e+06	3.50958e+06	3.97828e+06	4.04224e+06	4.32804e+06	3.75555e+06	4.42082e+06	3.98955e+06	-	-
Lmjp003044	479.118	317.062	478.111	C22H22O12	[M+H]+	Isorhamnetin-3-O-Glucoside	Flavonoids	Flavonols	5041-82-7	3	3.33849e+06	3.43836e+06	4.49707e+06	4.76335e+06	3.81994e+06	3.48315e+06	2.81711e+06	3.58861e+06	4.67339e+06	3.38358e+06	3.46359e+06	3.93767e+06	-	-
mws1051	399.14	250.09	399.144	C15H23N6O5S+	[M]+	S-Adenosylmethionine	Amino acids and derivatives	Amino acids and derivatives	485-80-3	3	581403	577410	553381	798616	601993	669276	504630	325833	528605	516421	522145	597917	-	-
Lmhp008589	476.28	335.26	475.27	C23H42NO7P	[M+H]+	LysoPE 18:3(2n isomer)	Lipids	LPE	-	2	387602	333532	373204	579768	510250	399794	408613	490428	437198	425343	459994	502421	-	-
pme0422	193.051	134.037	194.058	C10H10O4	[M-H]-	Isoferulic Acid*	Phenolic acids	Phenolic acids	25522-33-2	3	395146	402012	346986	175730	131464	117730	231936	274143	215869	284469	330107	329975	C10470	-
Zmdp002216	261.14	86.1	260.137	C11H20N2O5	[M+H]+	L-γ-Glutamyl-L-leucine	Amino acids and derivatives	Amino acids and derivatives	2566-39-4	1	492654	514029	514320	566152	559013	285779	581337	494918	527122	462485	457054	529599	-	-
HJAP026	625.18	463.13	624.169	C28H32O16	[M+H]+	Chrysoeriol-6-C-glucoside-4'-O-glucoside	Flavonoids	Flavones	-	3	108752	160734	127527	102469	139016	142924	77659.1	102042	115042	117430	116668	134893	-	-
mws0736	189.123	86.0964	188.116	C8H16N2O3	[M+H]+	N-Glycyl-L-leucine	Amino acids and derivatives	Amino acids and derivatives	869-19-2	3	126321	123363	136015	138653	115222	110113	127842	170272	161364	116379	123318	137087	C02155	-
pme1109	152.06	135.03	151.049	C5H5N5O	[M+H]+	Guanine	Nucleotides and derivatives	Nucleotides and derivatives	73-40-5	2	88280	93127.4	54048.6	110884	142815	95693.6	72420	59466.5	58672.9	75444.7	75174.2	86831.1	C00242	ko00230,ko01100,ko01232
Zmyn005026	283.26	283.26	284.272	C18H36O2	[M-H]-	16-Methylheptadecanoic acid	Lipids	Free fatty acids	2724-58-5	3	5.62895e+07	4.8341e+07	4.69526e+07	9.05959e+07	5.49782e+07	4.15416e+07	9.14131e+07	3.93097e+07	4.98786e+07	7.55326e+07	8.75506e+07	8.79584e+07	C20356	-
Lmpp003465	481.1	319.04	480.09	C21H20O13	[M+H]+	Myricetin-3-O-β-D-glucoside*	Flavonoids	Flavonols	19833-12-6	1	8.87454e+06	7.87686e+06	7.66216e+06	9.55485e+06	9.82538e+06	9.78547e+06	8.50136e+06	8.4863e+06	9.90065e+06	7.96539e+06	8.90664e+06	9.43127e+06	-	-
Lmdp002381	227.09	149.06	226.084	C11H14O5	[M+H]+	Genipin	Terpenoids	Monoterpenoids	6902-77-8	3	4.69414e+06	4.71564e+06	3.93831e+06	5.28436e+06	3.80784e+06	3.84738e+06	4.58007e+06	4.25844e+06	4.23092e+06	4.52894e+06	4.14933e+06	3.82317e+06	C09780	-
mws1434	431.1	311.05	432.106	C21H20O10	[M-H]-	Apigenin-6-C-glucoside (Isovitexin)	Flavonoids	Flavones	38953-85-4	1	5.70671e+06	5.83347e+06	6.60465e+06	5.45277e+06	6.60384e+06	8.02285e+06	3.6441e+06	7.85766e+06	7.21078e+06	7.45392e+06	6.29916e+06	6.77867e+06	C01714	ko00944
MWSmce501	167.04	108.02	168.042	C8H8O4	[M-H]-	Protocatechuic Acid Methyl Ester	Phenolic acids	Phenolic acids	2150-43-8	3	57872	51088.2	51815.3	79203.3	62743.7	70858.3	50936.4	77081.3	75000	79185.3	66732.4	73450	-	-
pmp000324	499.34	439.31	498.334	C31H46O5	[M+H]+	Cyclohexanondientriterpenic acid	Terpenoids	Triterpene	-	3	1.47564e+06	1.27316e+06	1.44675e+06	997921	2.26922e+06	1.30097e+06	1.79973e+06	3.46735e+06	2.95826e+06	1.63306e+06	1.93015e+06	1.8525e+06	-	-
pme1665	593.15	311.06	594.159	C27H30O15	[M-H]-	Isovitexin-7-O-glucoside(Saponarin)	Flavonoids	Flavones	20310-89-8	3	637010	612057	633972	581693	452466	481253	322365	384504	555318	541974	642518	584776	C08064	-
MWSslk097	195.06	163.04	194.058	C10H10O4	[M+H]+	Dimethyl phthalate	Phenolic acids	Phenolic acids	131-11-3	3	203497	230009	206492	260980	274638	279697	244056	239495	309004	206339	222318	244597	C11233	-
Lmzp002365	465.14	303.09	464.132	C22H24O11	[M+H]+	Hesperetin-7-O-glucoside	Flavonoids	Flavanones	31712-49-9	3	2.04239e+06	2.01568e+06	1.72454e+06	1.79187e+06	2.58563e+06	3.31245e+06	2.02699e+06	2.16818e+06	2.82794e+06	2.2517e+06	1.92765e+06	1.97115e+06	C16422	ko00941
pmn001681	165.09	149.06	166.099	C10H14O2	[M-H]-	1-(4-Methoxyphenyl)-1-propanol	Phenolic acids	Phenolic acids	5349-60-0	3	290232	310441	272015	337939	253241	401667	194874	278301	296486	199414	216921	236766	-	-
MWSHY0069	301.07	286.049	300.063	C16H12O6	[M+H]+	Hispidulin (5,7,4'-Trihydroxy-6-methoxyflavone)	Flavonoids	Flavones	1447-88-7	3	40471.3	49879	50709.1	57166.3	63627.9	54226.5	38064.1	40967.8	42621.8	43621.3	38135.5	44992.3	C10058	-
pme3511	287.05	243.06	288.059	C10H12N2O8	[M-H]-	Orotidine	Others	Vitamin	314-50-1	3	116133	85785.6	79080.5	88061	62186	83500.1	43797.5	50458.7	108373	82213.3	79224.5	93087.9	-	-
pme1002	138.09	103.05	137.084	C8H11NO	[M+H]+	L-Tyramine	Alkaloids	Alkaloids	51-67-2	3	207235	250114	239241	224197	164073	183386	133148	178471	185146	150702	158591	177918	C00483	ko00350,ko00950,ko01100,ko01110,ko01240
MWSmce560	471.35	441.33	472.355	C30H48O4	[M-H]-	3,23-Dihydroxylup-20(29)-en-28-oic acid (23-Hydroxybetulinic acid)	Terpenoids	Triterpene	85999-40-2	3	6168.64	7297.45	7551.29	7060.76	5684.61	5147.62	4416.7	5578.99	8502.9	6552.94	7172.96	7793.76	-	-
Hmln002199	505.1	300.03	506.106	C23H22O13	[M-H]-	Quercetin-3-O-(6''-O-acetyl)galactoside	Flavonoids	Flavonols	-	3	1.39677e+06	1.1195e+06	1.03021e+06	935276	844300	1.09128e+06	560106	974456	1.22861e+06	1.22565e+06	1.41156e+06	1.21254e+06	-	-
Zbdp001892	268.103	136.061	267.09	C16H13NO3	[M+H]+	7-Methoxy-3-[1-(3-pyridyl)methylidene]-4-chromanone	Flavonoids	Other Flavonoids	-	3	2.27046e+07	2.24227e+07	2.50948e+07	1.86605e+07	1.46487e+07	1.436e+07	1.76007e+07	1.77216e+07	2.31699e+07	1.81457e+07	1.92641e+07	2.14922e+07	-	-
pmb3074	337.09	191.06	338.1	C16H18O8	[M-H]-	5-O-p-Coumaroylquinic acid	Phenolic acids	Phenolic acids	1899-30-5	3	2.74178e+07	2.84025e+07	2.84344e+07	2.0024e+07	1.61662e+07	2.62127e+07	1.33216e+07	2.22271e+07	2.75642e+07	2.59083e+07	3.08347e+07	2.81376e+07	C12208	ko00940,ko00941,ko00945,ko01110
HJAP154	469.13	317.08	468.069	C23H16O11	[M+H]+	Galloylisorhamnetin*	Flavonoids	Flavonols	-	3	716998	851295	526022	864290	1.00476e+06	1.31888e+06	1.13936e+06	1.13059e+06	1.43899e+06	1.11117e+06	975243	945786	-	-
Wbtn006715	301.037	151.005	302.043	C15H10O7	[M-H]-	1,2,4,5,8-pentahydroxy-6-methylanthracene-9,10-dione	Flavonoids	Other Flavonoids	-	3	118329	145893	109263	202237	151756	179781	94646.2	146408	163510	181050	168677	200466	-	-
pmb2855	307.11	145.06	308.122	C11H20N2O8	[M-H]-	L-Glutamine-O-glycoside	Amino acids and derivatives	Amino acids and derivatives	-	3	81226.7	26031.5	76114	84934.9	98540.7	100479	116279	112745	111824	113420	95339.6	107533	-	-
pmb2507	213.02	96.97	214.024	C5H11O7P	[M-H]-	2-Deoxyribose-1-phosphate	Nucleotides and derivatives	Nucleotides and derivatives	17210-42-3	3	223157	239985	311205	290301	312565	263897	478067	544403	546471	350694	385161	418176	C00672	ko00030,ko00240,ko01100
pmb2947	865.2	407.1	866.206	C45H38O18	[M-H]-	Catechin-catechin-catechin	Flavonoids	Flavanols	-	3	1.2794e+06	1.44574e+06	1.24613e+06	1.47818e+06	1.53146e+06	1.6438e+06	637802	1.16865e+06	1.36505e+06	1.51253e+06	1.76621e+06	1.77023e+06	-	-
Hmjp004736	487.12	139.04	486.116	C24H22O11	[M+H]+	Epigallocatechin-3-O-(3,5-O-dimethyl)gallate	Flavonoids	Flavanols	-	1	1.95676e+06	2.35502e+06	2.33282e+06	2.81203e+06	2.85039e+06	4.10416e+06	1.98533e+06	2.18399e+06	2.2124e+06	2.28362e+06	2.44835e+06	2.71683e+06	-	-
Lmdp003110	289.07	243.07	288.063	C15H12O6	[M+H]+	2,6,7,4'-Tetrahydroxyisoflavanone	Flavonoids	Dihydroisoflavones	-	3	322930	386186	256782	327361	278699	273857	294369	312034	356485	349957	403579	345561	C16233	ko00943,ko01110
Hmcp002316	449.11	317.06	448.101	C21H20O11	[M+H]+	Isorhamnetin-3-O-arabinoside	Flavonoids	Flavonols	-	3	161253	195165	137070	163942	148603	169335	183060	165735	197755	148738	168894	176969	-	-
pma2987	142.1	124.09	141.09	C6H11N3O	[M+H]+	Histidinol	Alkaloids	Alkaloids	501-28-0	3	2.91139e+07	3.02954e+07	3.0367e+07	27841354	2.55378e+07	2.73715e+07	2.28729e+07	2.14698e+07	2.42393e+07	2.49726e+07	2.7005e+07	2.97709e+07	C00860	ko00340,ko01100,ko01110,ko01230
mws0180	153.02	109.03	154.027	C7H6O4	[M-H]-	2,5-Dihydroxybenzoic acid; Gentisic Acid*	Phenolic acids	Phenolic acids	490-79-9	2	285993	218367	234698	221104	160166	198995	185438	226643	210128	250918	248119	213184	C00628	ko00350,ko01100
Zmhn002334	355.1	193.05	356.111	C16H20O9	[M-H]-	6-O-Feruloyl-β-D-glucose	Phenolic acids	Phenolic acids	137887-25-3	3	410087	372316	391066	439818	374676	616833	420576	565018	552702	548741	517950	615187	-	-
Lhsp101912	359.15	327.12	358.142	C20H22O6	[M+H]+	Dehydrodiconiferyl alcohol	Lignans and Coumarins	Lignans	4263-87-0	1	5.39332e+06	5.33747e+06	4.9736e+06	5.55886e+06	4.92572e+06	4.02085e+06	5.19298e+06	5.05914e+06	6.35527e+06	4.92431e+06	5.76024e+06	4.98444e+06	-	-
Wagp009533	389.12	359.08	388.116	C20H20O8	[M+H]+	5-Hydroxy-6,7,3',4',5'-Pentamethoxyflavone	Flavonoids	Flavones	29215-55-2	3	896715	802616	837099	1.00332e+06	959171	690956	742975	774998	913744	795931	886655	952116	-	-
mws0236	124.01	79.96	125.015	C2H7NO3S	[M-H]-	2-Aminoethanesulfonic acid	Organic acids	Organic acids	107-35-7	3	13550.4	5392.45	13273.7	12760.5	17213.8	17785.2	20836.1	15592.7	14125.3	20415.4	22150	18512.7	C00245	ko00430,ko00920,ko01100,ko02010
Lmhp009464	466.29	325.27	465.286	C22H44NO7P	[M+H]+	LysoPE 17:1(2n isomer)	Lipids	LPE	-	3	7580.68	13407.6	3925.53	8001.32	11760.2	6880.21	7542.97	4908.52	11470.8	8393.94	7321.41	7123.89	-	-
Zmgn000173	149.05	75.01	150.053	C5H10O5	[M-H]-	D-Ribose	Others	Saccharides	50-69-1	2	112502	115360	82102.7	131234	138958	116352	167793	173375	203397	148829	166616	139811	C00121	ko00030,ko01100,ko02010
Hmcp001829	595.16	303.04	594.159	C27H30O15	[M+H]+	Quercetin-3,7-Di-O-rhamnoside	Flavonoids	Flavonols	28638-13-3	3	63021.4	89188.9	78692	69218.7	65733	74194.6	77902.8	60042.4	69696.2	69030	62024.4	57796.4	-	-
pmn001622	633.07	275	634.081	C27H22O18	[M-H]-	1-O-Galloyl-4,6-hexahydroxydiphenoyl-D-glucose	Phenolic acids	Phenolic acids	126721-55-9	2	988224	982485	1.00778e+06	1.38626e+06	1.04879e+06	1.2697e+06	981528	1.17937e+06	928427	1.57288e+06	1.33076e+06	1.37581e+06	-	-
pme2292	89.11	72.08	88.1	C4H12N2	[M+H]+	Putrescine	Alkaloids	Alkaloids	110-60-1	3	1.24435e+06	1.38806e+06	1.25341e+06	1.32671e+06	1.19304e+06	1.55523e+06	1.39522e+06	1.18785e+06	1.22332e+06	1.41001e+06	1.29417e+06	1.17599e+06	C00134	ko00330,ko00470,ko00480,ko00960,ko01100,ko01110,ko02010
pmd0160	454.29	313.27	453.286	C21H44NO7P	[M+H]+	LysoPE 16:0(2n isomer)	Lipids	LPE	-	3	451083	426854	430654	711093	838902	590588	465967	655477	694241	562607	642777	671976	-	-
Lmqn000213	665.21	341.11	666.222	C24H42O21	[M-H]-	Stachyose	Others	Saccharides	470-55-3	3	206991	182900	193991	383829	346426	241908	378938	259230	247741	242879	230734	274547	C01613	ko00052,ko01100
Wbtn006810	287.05	135.04	288.063	C15H12O6	[M-H]-	6,7-dihydroxy-1,3-dimethoxyxanthen-9-one	Flavonoids	Other Flavonoids	-	3	112535	86710	82528.3	55604.6	32472.5	71628	56402.6	71759.9	73234.5	81379.7	67811.8	74910.4	-	-
MWStz054	152.11	91.06	151.1	C9H13NO	[M+H]+	2,4,6,6-Tetramethyl-3(6H)-pyridinone	Alkaloids	Pyridine alkaloids	203524-64-5	3	363266	361341	342482	348145	323904	264163	317254	254380	301719	241226	283214	244432	-	-
mws2608	222.1	84.05	221.09	C8H15NO6	[M+H]+	N-Acetyl-D-galactosamine	Others	Saccharides	1811-31-0	3	193886	192121	199562	223033	335721	272410	248001	320581	317272	287763	263829	239610	C01132	ko00052,ko00520,ko01100,ko01250
Lmyn002764	633.07	301	634.081	C27H22O18	[M-H]-	Phyllanemblinin B*	Tannins	Tannin	-	1	3.39773e+06	3.27648e+06	3.74719e+06	4.84598e+06	3.29896e+06	3.47752e+06	3.34301e+06	3.18963e+06	3.38114e+06	4.77944e+06	3.97885e+06	4.42556e+06	-	-
HJN003	385.11	223.06	386.121	C17H22O10	[M-H]-	1-O-Sinapoyl-β-D-glucose	Phenolic acids	Phenolic acids	-	3	274805	282366	277308	212216	173753	219069	185346	205161	258537	277930	256128	231352	C01175	ko00940,ko01110
Zmgp004297	281.15	107.05	280.146	C19H20O2	[M+H]+	1-phenyl-7-(4-hydroxyphenyl)-4-ene-3-heptanone	Others	Ketone compounds	-	3	932150	2.12191e+06	1.75503e+06	2.56805e+06	1.82391e+06	1.24467e+06	1.87743e+06	1.60841e+06	1.884e+06	1.42211e+06	1.23185e+06	1.20697e+06	-	-
mws0064	287.06	135.05	288.063	C15H12O6	[M-H]-	Eriodictyol (5,7,3',4'-Tetrahydroxyflavanone)	Flavonoids	Flavanones	552-58-9	3	88682.8	72849.7	76887	44589.9	32641	58633.9	45000.4	62944.7	66047.4	77383.8	68501.5	64855.7	C05631	ko00941,ko01100,ko01110
Hagn002504	355.07	85.03	356.09	C19H16O7	[M-H]-	5,7,5'-Trimethoxy-3',4'-methylenedioxyflavonoid	Flavonoids	Flavones	-	2	1.52693e+07	1.34651e+07	1.5533e+07	1.65536e+07	1.00402e+07	1.24436e+07	1.02522e+07	1.11865e+07	1.31217e+07	1.20736e+07	1.45052e+07	1.36027e+07	-	-
mws0044	303.05	125.02	304.058	C15H12O7	[M-H]-	Taxifolin(Dihydroquercetin)	Flavonoids	Flavanonols	480-18-2	3	854561	913632	875152	477625	489712	648458	690756	683236	646387	647095	741038	775106	C01617	ko00941,ko01100,ko01110
mws0242	173.08	111.08	174.089	C8H14O4	[M-H]-	Suberic Acid	Organic acids	Organic acids	505-48-6	3	43062.9	57221.4	38666.8	43676.2	43137.4	36959	38126.2	22337	31702.3	38364.5	32774.2	38861.9	C08278	-
pmb0626	757.22	433.4	756.211	C33H40O20	[M+H]+	Apigenin-6-C-glucoside-7-O-Sophoroside	Flavonoids	Flavones	-	3	74089.5	72253.9	65263.4	78769.2	69592.6	65418.1	80957.4	68789.8	62475.4	85595.4	94202.4	78331.4	-	-
Smpn009074	503.34	503.34	504.345	C30H48O6	[M-H]-	2,3,19,23-Tetrahydroxyurs-12-en-28-oic acid	Terpenoids	Triterpene	-	3	563542	552384	587460	484880	374599	452253	521420	377335	518396	509548	578333	484714	-	-
MWS04447	130.09	70.07	129.079	C6H11NO2	[M+H]+	Homoproline	Amino acids and derivatives	Amino acids and derivatives	56879-46-0	3	1.34695e+07	1.43108e+07	1.47516e+07	7.48132e+06	6.34317e+06	5.91711e+06	2.24237e+07	1.51441e+07	1.17257e+07	1.0807e+07	1.23886e+07	1.29614e+07	-	-
pma6640	479.12	317.07	478.111	C22H22O12	[M+H]+	3'-O-Methyltricetin-7-O-glucoside	Flavonoids	Flavones	-	3	2.63208e+06	2.30682e+06	2.15665e+06	2.21552e+06	1.97226e+06	2.08256e+06	1.34983e+06	2.05528e+06	3.36105e+06	2.05669e+06	2.24211e+06	2.47414e+06	-	-
Lmcp004714	343.118	137.06	342.11	C19H18O6	[M+H]+	6-Hydroxy-7-Methoxy-2-[2-(3'-Hydroxy-4'-Methoxyphenyl)Ethyl]Chromone	Others	Chromone	-	3	110727	106008	82191.5	105316	106209	112952	84747.5	100600	121644	97684.5	91559.7	109721	-	-
mws0823	115.04	71.01	116.047	C5H8O3	[M-H]-	3-Methyl-2-Oxobutanoic acid	Organic acids	Organic acids	759-05-7	3	133863	91747	114548	113965	81890.5	124575	110233	130801	135655	139880	147469	122674	C00141	ko00280,ko00290,ko00770,ko00966,ko01100,ko01110,ko01210,ko01230,ko01240
Smhp004476	565.15	433.11	564.148	C26H28O14	[M+H]+	Isovitexin-2''-O-xyloside	Flavonoids	Flavones	-	3	7.47194e+06	7.53972e+06	6.92191e+06	7.36973e+06	9.31831e+06	9.31848e+06	6.99978e+06	8.34686e+06	7.50467e+06	6.50668e+06	7.74478e+06	6.77356e+06	-	-
HJN076	563.18	255.07	564.184	C27H32O13	[M-H]-	Pinocembrin-7-O-neohesperidoside	Flavonoids	Flavanones	13241-31-1	3	169454	150608	175564	28775.3	28358.9	55977.5	162080	107708	92961.9	118488	133435	142738	C09828	-
mws0361	253.22	235.21	254.225	C16H30O2	[M-H]-	Palmitoleic Acid	Lipids	Free fatty acids	373-49-9	1	54914.8	77178.1	54657.9	36357.6	40967.4	32904.5	25803.8	47014.3	37617.2	53032.7	45237.9	45386.3	C08362	ko00061,ko01100
Cmmn013275	301.22	301.22	302.225	C20H30O2	[M-H]-	Isopimaric acid	Terpenoids	Ditepenoids	5835-26-7	3	99282.8	102753	114393	98209.4	75765.1	122565	112974	92079.1	110311	133077	117430	111285	-	-
pma3101	256.08	124.04	256.082	C11H14NO6+	[M]+	Nicotinate D-ribonucleoside	Others	Vitamin	17720-18-2	3	1.29481e+07	1.3321e+07	1.02162e+07	1.47597e+07	1.5356e+07	1.39273e+07	1.38796e+07	1.82209e+07	1.68154e+07	1.23596e+07	1.26814e+07	1.46398e+07	C05841	ko00760,ko01100
MWSslk133	257.18	195.18	258.183	C14H26O4	[M-H]-	1,14-Tetradecanedioic Acid	Lipids	Free fatty acids	821-38-5	3	68927.3	61518.3	62634.5	65533.4	60709	62963.9	52844.1	54713.6	66410.2	73156.7	61670.2	63388.1	-	-
pmb0580	417.12	255.07	416.111	C21H20O9	[M+H]+	Chrysin-5-O-glucoside (Toringin)*	Flavonoids	Flavones	1329-10-8	3	144793	158707	137038	143234	127840	177788	113013	136564	143843	145303	125076	149729	-	-
MWSHY0092	597.18	289.07	596.174	C27H32O15	[M+H]+	Eriodictyol-7-O-Rutinoside (Eriocitrin)	Flavonoids	Flavanones	13463-28-0	3	2.08639e+06	1.92606e+06	1.94454e+06	1.88222e+06	2.2551e+06	1.85254e+06	1.37141e+06	2.1963e+06	2.42939e+06	2.10968e+06	2.51937e+06	2.20777e+06	C09732	-
pmb0197	298.11	166.07	297.107	C11H15N5O5	[M+H]+	N7-Methylguanosine	Nucleotides and derivatives	Nucleotides and derivatives	20244-86-4	3	294110	282540	346089	497614	494196	439766	624539	654867	656344	582654	507740	489138	C20674	-
Lmjp004941	301.07	286.05	300.063	C16H12O6	[M+H]+	3,5,4'-Trihydroxy-7-methoxyflavone (Rhamnocitrin)	Flavonoids	Flavonols	569-92-6	3	50370.1	43031.5	48536.1	41897.9	56668	37375.8	29738.9	49922.5	45604.3	45812.3	41621.2	50277.7	C17059	-
MWSHY0046	465.1	303.05	464.096	C21H20O12	[M+H]+	Quercetin-3-O-glucoside (Isoquercitrin)*	Flavonoids	Flavonols	482-35-9	1	5.93937e+06	6.9545e+06	5.83329e+06	7.99488e+06	6.98527e+06	7.43436e+06	5.20681e+06	8.81378e+06	9.7186e+06	7.12201e+06	6.85422e+06	8.17181e+06	C05623	ko00944,ko01100,ko01110
Lmhp001670	231.17	72.08	230.163	C11H22N2O3	[M+H]+	L-Valyl-L-Leucine	Amino acids and derivatives	Amino acids and derivatives	3989-97-7	3	95435.2	71776.1	82535.8	50170.7	76003.6	53410	60565	96255.9	83321	73443.9	70353.4	61056.1	-	-
pma0149	341.09	207.07	340.079	C15H16O9	[M+H]+	Sinapoyl malate	Phenolic acids	Phenolic acids	92344-58-6	3	286520	207692	193272	193725	170150	168472	164809	164152	191543	200372	190867	228407	C02887	ko00940,ko01110
MWS2056	115.08	69.07	114.068	C6H10O2	[M+H]+	Delta-Hexalactone	Others	Lactones	823-22-3	3	866162	1.07282e+06	1.13818e+06	1.35226e+06	1.27747e+06	1.28367e+06	1.02135e+06	1.13295e+06	1.15032e+06	524970	632321	564720	-	-
pmb0711	611.161	303.05	610.153	C27H30O16	[M+H]+	Quercetin-7-O-rutinoside	Flavonoids	Flavonols	147714-62-3	3	686090	694085	694505	631102	561585	569231	632211	766355	840117	619646	575709	693717	-	-
pmb0686	537.12	289	536.117	C24H24O14	[M+H]+	Eriodictyol-7-O-(6''-malonyl)glucoside	Flavonoids	Flavanones	-	3	373668	392192	330427	494247	499726	380682	280602	442181	546418	353225	373409	423987	-	-
pmn001378	519.19	357.14	520.194	C26H32O11	[M-H]-	Pinoresinol-4-O-glucoside	Lignans and Coumarins	Lignans	41607-20-9	3	1.72275e+06	1.95634e+06	3.10501e+06	2.52511e+06	2.70819e+06	4.20374e+06	2.83943e+06	2.98011e+06	2.3833e+06	1.54058e+06	1.78566e+06	1.85262e+06	C17529	-
Hmqp006023	326.27	309.27	324.266	C20H36O3	[M+H]+	Ethyl 9-Hydroxy-10,12-octadecadienoic acid	Lipids	Free fatty acids	-	3	5394.4	3460.53	4552.58	2954.04	2539.61	2736.08	2538.3	1723.12	2081.26	9472.83	7818.13	8666.1	-	-
MWS2984	153.05	136.03	152.045	C4H4N6O	[M+H]+	8-Azaguanine	Nucleotides and derivatives	Nucleotides and derivatives	134-58-7	3	141284	144215	153719	95540.3	114866	90282.9	87671.6	128348	96842.6	97252.4	80285.6	87821.4	-	-
mws1489	283.26	283.26	284.272	C18H36O2	[M-H]-	Stearic Acid	Lipids	Free fatty acids	57-11-4	3	5.57858e+07	5.04132e+07	4.69709e+07	9.31363e+07	5.45457e+07	4.18546e+07	9.20099e+07	4.11292e+07	4.94599e+07	7.65052e+07	8.97771e+07	9.17743e+07	C01530	ko00061,ko01040,ko01100
pmf0138	179.06	59.01	180.063	C6H12O6	[M-H]-	D-Mannose*	Others	Saccharides	3458-28-4	1	5.19021e+06	7.08401e+06	6.3602e+06	9.97411e+06	7.80971e+06	9.31705e+06	9.51042e+06	1.25773e+07	1.36315e+07	8.88255e+06	1.00989e+07	8.38717e+06	C00159	ko00051,ko00052,ko00520,ko01100,ko01250,ko02010
pmb0874	478.29	337.27	477.286	C23H44NO7P	[M+H]+	LysoPE 18:2(2n isomer)	Lipids	LPE	-	3	635502	572708	547776	730484	834599	693326	648064	824138	573318	670927	749303	618905	-	-
Lmmn001643	163.04	119.05	164.047	C9H8O3	[M-H]-	2-Hydroxycinnamic acid*	Phenolic acids	Phenolic acids	583-17-5	1	4.91947e+06	4.65893e+06	6.6401e+06	5.09679e+06	7.42785e+06	4.76273e+06	4.78778e+06	5.86487e+06	8.00642e+06	6.34726e+06	5.88751e+06	5.22746e+06	C01772	ko00360,ko00999,ko01100,ko01110
pmn001407	503.34	279.16	504.345	C30H48O6	[M-H]-	2,3,16,21-Tetrahydroxyolean-12-en-28-oic acid (Platycogenic acid C)	Terpenoids	Triterpene	26121-81-3	3	11832.4	12523.9	11427.6	7063.62	6596.24	5226.21	5386.2	8499.36	8407.05	10978.3	12578.1	10472.1	-	-
Lmhp010515	510.36	184.07	509.348	C25H52NO7P	[M+H]+	LysoPC 17:0(2n isomer)	Lipids	LPC	-	2	37528.5	30009.9	27839.6	25319.3	28526.5	24436	30309.4	37086.8	35159.8	27598.5	32936.6	28400.1	-	-
pme0368	579.17	271.04	578.164	C27H30O14	[M+H]+	Apigenin-7-O-rutinoside (Isorhoifolin)	Flavonoids	Flavones	552-57-8	3	2.46017e+06	2.32511e+06	1.9147e+06	1.85243e+06	2.22527e+06	2.27416e+06	1.64225e+06	2.23168e+06	2.73709e+06	2.01987e+06	1.95934e+06	2.3401e+06	-	-
pmc0281	400.15	136.06	399.139	C15H21N5O8	[M+H]+	Ribosyladenosine	Nucleotides and derivatives	Nucleotides and derivatives	-	3	1.01234e+06	1.10698e+06	815406	1.11149e+06	1.03955e+06	1.10034e+06	926180	1.26767e+06	1.10824e+06	885317	1.07205e+06	1.02051e+06	-	-
mws0677	219.11	160.08	218.106	C12H14N2O2	[M+H]+	N-Acetyl-5-hydroxytryptamine	Alkaloids	Plumerane	1210-83-9	3	317656	339201	305665	414448	325826	407804	414325	507753	407405	383545	398972	459649	C00978	ko00380,ko01100,ko01110
Smnp003048	355.1	235.06	354.095	C16H18O9	[M+H]+	8-C-glucosyl-noreugenin	Others	Chromone	-	3	41218.8	46705	64819.6	64368.1	55839.5	52313.6	40451.5	45633.9	41551.2	48509.8	41444.5	49887.3	-	-
Lmyn003256	633.07	301	634.081	C27H22O18	[M-H]-	Isocorilagin*	Tannins	Tannin	-	1	3.52347e+06	3.18425e+06	3.3751e+06	4.45262e+06	3.52447e+06	3.65464e+06	2.87273e+06	3.6204e+06	3.17873e+06	4.45798e+06	4.4892e+06	5.27106e+06	-	-
MWS201442	267.13	120.08	266.127	C13H18N2O4	[M+H]+	Phe-Thr	Amino acids and derivatives	Amino acids and derivatives	51352-44-4	3	55687.8	57936.1	47570.9	56869	61253.7	48529.1	33040.7	42592.8	42722.5	60517.4	50537.3	52380.6	-	-
Zmhp002730	627.156	303.051	626.148	C27H30O17	[M+H]+	6-Hydroxykaempferol-6,7-O-Diglucoside	Flavonoids	Flavonols	142674-16-6	3	1.54443e+06	1.22102e+06	1.72143e+06	1.9729e+06	1.43395e+06	1.69838e+06	1.33646e+06	1.62498e+06	2.11647e+06	1.61999e+06	1.94938e+06	1.69925e+06	-	-
Wagp003518	338.12	176.07	337.116	C16H19NO7	[M+H]+	Acetoxyindole N-Glucoside	Alkaloids	Plumerane	-	3	84118.4	95301.9	88556.4	89284.3	51902.7	16533.1	95940.1	83538.5	77399.7	83324.1	80344.5	96379.7	-	-
pme2651	742.07	620.02	743.076	C21H28N7O17P3	[M-H]-	NADP (Nicotinamide adenine dinucleotide phosphate)	Nucleotides and derivatives	Nucleotides and derivatives	53-59-8	3	120309	133245	132353	253007	201097	221455	175991	248175	283971	243402	292588	253825	C00006	ko00195,ko00480,ko00760,ko01100,ko01240
Zmhn001883	329.09	209.04	330.095	C14H18O9	[M-H]-	Vanillic acid-4-O-glucoside	Phenolic acids	Phenolic acids	32142-31-7	2	4.4862e+06	4.43514e+06	4.23364e+06	4.64219e+06	3.08481e+06	5.26374e+06	2.60657e+06	4.45431e+06	3.73281e+06	5.48782e+06	4.99977e+06	4.50155e+06	-	-
Wafn015217	327.29	59.01	328.298	C20H40O3	[M-H]-	Hydroxyicosanoic Acid	Lipids	Free fatty acids	-	3	37515.5	41035.2	40638.5	27506.8	31601.1	26736.7	26425.2	21352.6	56078	37650.3	37546.3	44447.2	-	-
Zmjp003291	595.17	433.12	594.159	C27H30O15	[M+H]+	Vitexin-2''-O-galactoside	Flavonoids	Flavones	-	2	1.4294e+06	1.28449e+06	1.33056e+06	1.24399e+06	1.54995e+06	1.31814e+06	1.14957e+06	1.14595e+06	1.23687e+06	1.30509e+06	1.08362e+06	1.13224e+06	-	-
mws0582	322.11	130.05	321.099	C11H19N3O6S	[M+H]+	S-(Methyl)glutathione	Amino acids and derivatives	Amino acids and derivatives	2922-56-7	3	236297	241077	234299	291920	283499	230166	322236	296437	331646	232422	272471	281169	C11347	-
pmb0530	664.12	136.06	663.109	C21H27N7O14P2	[M+H]+	Nicotinic acid adenine dinucleotide	Nucleotides and derivatives	Nucleotides and derivatives	53-84-9	3	266184	274375	301153	418607	486102	398802	474238	476772	510397	357378	431173	374973	C00003	ko00190,ko00730,ko00760,ko01100,ko01240
MWS4309	262.12	188.07	261.111	C13H15N3O3	[M+H]+	Glycyl-tryptophan	Amino acids and derivatives	Amino acids and derivatives	2390-74-1	3	75479.2	87884.8	78769.7	81405	74321.4	52800.6	45977.3	74164.2	77015.1	79344	67194.7	66963.1	-	-
pme2244	190.09	118.07	189.079	C11H11NO2	[M+H]+	3-Indolepropionic acid	Alkaloids	Plumerane	830-96-6	3	105872	102649	110526	105398	98368.4	80407.1	111869	124200	87203.5	83003.8	100907	89280	-	-
mws0367	277.22	277.22	278.225	C18H30O2	[M-H]-	α-Linolenic Acid	Lipids	Free fatty acids	463-40-1	3	2.0457e+07	1.93254e+07	1.98937e+07	9.69266e+06	8.48931e+06	1.1424e+07	1.2588e+07	1.39955e+07	1.44881e+07	1.66946e+07	1.5773e+07	1.36969e+07	C06427	ko00592,ko01040,ko01100,ko01110
mws0072	433.11	271.06	432.106	C21H20O10	[M+H]+	Apigenin-5-O-glucoside	Flavonoids	Flavones	28757-27-9	3	1.02018e+07	9.37077e+06	9.84916e+06	8.53544e+06	9.39039e+06	1.06347e+07	6.2985e+06	8.51797e+06	1.01129e+07	7.87852e+06	9.36081e+06	9.47901e+06	-	-
Zmjn001030	346.06	211	347.063	C10H14N5O7P	[M-H]-	Adenosine 2'-Phosphate	Nucleotides and derivatives	Nucleotides and derivatives	130-49-4	3	42324.4	51417.9	45239.8	36573.7	51634	55822.2	32447.6	54269.5	44692.2	51901.2	42937.1	45099.6	C00946	-
Lmyn007883	287.22	287.22	288.23	C16H32O4	[M-H]-	9,16-Dihydroxypalmitic acid	Lipids	Free fatty acids	38076-49-2	3	65422.1	76506.1	67578.2	55062.1	48920.5	87749.5	49371.4	45338	52595.1	70839.2	74466.6	61102	-	-
pme2816	301.22	209.2	300.209	C20H28O2	[M+H]+	4-Oxoretinol	Others	Vitamin	62702-55-0	3	29521.7	31831.2	34886.8	13544.8	11150.6	9626.38	19785.2	15941.9	14763.5	22029.1	26951.6	24980.5	C16683	-
MWSHY0016	449.11	299.06	448.101	C21H20O11	[M+H]+	Luteolin-6-C-glucoside (Isoorientin)	Flavonoids	Flavones	4261-42-1	1	674590	662425	686463	992785	1.30234e+06	1.06602e+06	519250	1.00126e+06	825019	840771	824206	695847	C01821	-
MWSmce025	369.09	207.03	370.09	C16H18O10	[M-H]-	Fraxetin-8-O-glucoside (Fraxin)	Lignans and Coumarins	Coumarins	524-30-1	3	72217	94283.3	116677	25377.9	53191	158975	35326.6	54413.2	41780.1	125803	105152	107153	C09266	-
pmb3023	449.11	287.06	450.116	C21H22O11	[M-H]-	Eriodictyol-8-C-glucoside	Flavonoids	Flavanones	1023271-51-3	3	975771	847981	871841	741433	894961	1.01161e+06	798139	1.12805e+06	933773	933299	1.02088e+06	832274	-	-
Lmpp005842	479.11	333.07	478.111	C22H22O12	[M+H]+	6-Methoxyquercetin-3-O-rhamnoside	Flavonoids	Flavonols	-	3	60808.7	51039.9	59638.2	77786.6	15185.4	63418.2	48003.5	59223.4	50495.4	58001.1	71020.5	63586.5	-	-
Lmhp010394	572.37	184.07	571.364	C30H54NO7P	[M+H]+	LysoPC 22:4	Lipids	LPC	-	3	5812.87	19336.7	17062.8	10057	8428.02	5556	8706.44	8211.79	7703.91	7997.56	8138.97	9577.56	-	-
Lmsp004137	289.07	163.04	288.063	C15H12O6	[M+H]+	3,4,2',4',6'-Pentahydroxychalcone	Flavonoids	Chalcones	73692-51-0	3	2.20146e+06	1.67824e+06	2.30922e+06	2.1883e+06	2.45548e+06	2.39452e+06	1.23738e+06	2.54369e+06	1.86006e+06	1.84115e+06	1.55811e+06	1.89246e+06	C15525	ko00941,ko01100,ko01110
Wafp003158	321.19	177.05	320.185	C16H24N4O3	[M+H]+	N-Feruloylhomoagmatine	Alkaloids	Phenolamine	-	1	435281	480653	505020	400147	364826	322618	298861	255513	276166	380155	412472	335739	-	-
Hmcp001769	581.15	303.04	580.143	C26H28O15	[M+H]+	Quercetin-3-O-rhamnosyl(1→2)arabinoside	Flavonoids	Flavonols	-	3	134889	126637	120187	156333	156187	157914	149225	139309	86643.4	148535	126212	123769	-	-
pme2735	399.14	250.09	398.137	C15H22N6O5S	[M+H]+	S-(5'-Adenosyl)-L-methionine	Amino acids and derivatives	Amino acids and derivatives	29908-03-0	3	537458	432038	537659	712508	394220	645393	365605	549552	540680	494185	497234	589534	C00019	ko00261,ko00270,ko00330,ko00908,ko00999,ko01100,ko01110,ko01230,ko01240,ko04122
Hmcp001858	565.15	287.05	564.148	C26H28O14	[M+H]+	Kaempferol-3-O-arabinoside-7-O-rhamnoside	Flavonoids	Flavonols	-	3	568608	545977	529553	694200	759095	610305	603530	595489	416983	543964	638277	530545	-	-
MWS201414	230.11	70.07	229.106	C9H15N3O4	[M+H]+	Pro-Asn	Amino acids and derivatives	Amino acids and derivatives	107856-82-6	3	591694	564832	554417	615864	597115	629343	566480	787356	832910	554458	580905	673113	-	-
Lmtp002942	535.14	499.12	534.137	C25H26O13	[M+H]+	Apigenin-6,8-di-C-arabinoside*	Flavonoids	Flavones	-	1	4.07371e+07	3.91532e+07	3.52136e+07	3.46497e+07	3.9866e+07	3.3869e+07	3.30023e+07	3.59966e+07	3.88911e+07	3.86475e+07	3.36237e+07	3.16893e+07	-	-
Lmsp004521	613.12	147.04	612.111	C29H24O15	[M+H]+	1-O-Cinnamoyl-4,6-(S)-HHDP-β-D-glucose	Phenolic acids	Phenolic acids	-	3	401005	391444	400603	1.18443e+06	1.27789e+06	1.60697e+06	465275	845616	746654	641229	733302	789631	-	-
mws0749	137.02	93.03	138.032	C7H6O3	[M-H]-	4-Hydroxybenzoic acid	Phenolic acids	Phenolic acids	99-96-7	3	1.01098e+06	1.00052e+06	1.02924e+06	1.14801e+06	823300	976269	904254	1.14122e+06	1.91133e+06	1.04393e+06	1.12499e+06	1.27913e+06	C00156	ko00130,ko00790,ko01100,ko01110,ko01240
MWS2442	259.02	96.97	260.03	C6H13O9P	[M-H]-	D-Fructose 6-Phosphate*	Others	Saccharides	643-13-0	3	1.10423e+06	1.13134e+06	1.10873e+06	2.18068e+06	1.16499e+06	2.06049e+06	688718	2.03946e+06	2.58648e+06	1.53748e+06	1.87335e+06	1.61943e+06	C00085	ko00052,ko00500,ko00710,ko01100,ko01110,ko01200
Hmjp003546	505.35	469.33	504.345	C30H48O6	[M+H]+	2,3,6,23-Tetrahydroxyurs-12-en-28-oic acid (Madecassic acid)	Terpenoids	Triterpene	18449-41-7	3	48787.6	35737.7	40084.4	39432.4	61261.7	38054.8	43595.2	38142.3	52092.6	37065.3	44169.2	36979.4	-	-
pmb0681	403.1	367.08	402.095	C20H18O9	[M+H]+	Apigenin-8-C-Arabinoside	Flavonoids	Flavones	-	2	876793	766643	825810	730040	1.03567e+06	785907	707620	958810	1.02008e+06	764323	944225	860589	-	-
Zblp004717	625.17	317.07	624.169	C28H32O16	[M+H]+	3'-methoxyquercetin-3-O-L-rhamnosyl(1→2)-glucopyranoside*	Flavonoids	Flavonols	-	1	2.47918e+06	3.44084e+06	2.87474e+06	2.50641e+06	2.26982e+06	2.4028e+06	1.83878e+06	3.29217e+06	3.66974e+06	2.71311e+06	3.1046e+06	2.53069e+06	-	-
mws1015	339.07	177.02	340.079	C15H16O9	[M-H]-	Esculin (6,7-Dihydroxycoumarin-6-O-glucoside)	Lignans and Coumarins	Coumarins	531-75-9	1	1.02577e+07	1.08131e+07	1.00375e+07	8.30198e+06	7.43318e+06	8.23582e+06	7.52616e+06	7.12874e+06	7.51566e+06	9.28681e+06	8.47511e+06	1.04543e+07	C09264	-
mws0179	367.1	190.9	368.111	C17H20O9	[M-H]-	Chlorogenic acid methyl ester	Phenolic acids	Phenolic acids	29708-87-0	3	103070	84683.6	77674.9	53102	72076.6	83753.3	68717.1	63380.2	148215	95292.5	100454	116406	-	-
Lmbn001609	145.05	83.05	146.058	C6H10O4	[M-H]-	2-Acetyl-2-Hydroxybutanoic Acid	Organic acids	Organic acids	-	3	32662.2	30460.1	30163.4	29955.3	28824.6	19429.5	24135	24513.7	31557.9	29976.1	35850.2	36564.2	C06006	ko00290,ko01100,ko01110,ko01210,ko01230
Yshj000013	319.1	125.02	318.095	C13H18O9	[M+H]+	4,6-dimethoxy-2-methoxyphenyl-1-O-beta-D-glucopyranoside	Phenolic acids	Phenolic acids	-	3	315873	315844	301598	256392	283139	260091	265982	261157	299302	238899	288573	289137	-	-
Lmbn002648	163.04	119.05	164.047	C9H8O3	[M-H]-	α-Hydroxycinnamic Acid*	Phenolic acids	Phenolic acids	5801-57-0	1	5.45164e+06	3.58262e+06	4.51532e+06	3.2112e+06	6.02084e+06	4.51922e+06	4.00393e+06	4.90344e+06	4.96475e+06	4.51176e+06	4.73817e+06	5.51066e+06	C02763	ko00360,ko01100
Zmsp004363	507.12	303.05	506.106	C23H22O13	[M+H]+	Quercetin-3-O-(6''-O-acetyl)glucoside	Flavonoids	Flavonols	-	3	257180	299432	279130	244701	240440	213173	129004	246042	250300	241113	291583	292129	-	-
mws4163	665.21	485.15	666.222	C24H42O21	[M-H]-	Nystose	Others	Saccharides	13133-07-8	3	229829	216284	211488	327561	363057	274635	514340	348718	320338	230300	285297	263282	-	-
MWSmce040	153.05	65.04	152.047	C8H8O3	[M+H]+	Isovanillin	Phenolic acids	Phenolic acids	621-59-0	3	171198	223590	159686	174063	177122	209264	173515	154093	207121	181883	224989	200735	-	-
MWSmce118	127.047	81.044	126.043	C5H6N2O2	[M+H]+	Imidazole-4-Acetic Acid*	Alkaloids	Alkaloids	645-65-8	3	1.10924e+06	1.13253e+06	977673	1.00657e+06	1.20018e+06	1.65133e+06	1.16823e+06	1.33221e+06	1.03542e+06	1.268e+06	1.03689e+06	1.09146e+06	C02835	ko00340,ko01100
Wbtn005631	405.08	243.03	406.09	C19H18O10	[M-H]-	1,3,7-trihydroxy-2-[3,4,5-trihydroxy-6-(hydroxymethyl)oxan-2-yl]xanthen-9-one	Flavonoids	Other Flavonoids	-	3	233856	176090	208752	87860.2	103980	211369	106851	115369	202335	154865	192053	174537	-	-
Zmyn004449	309.21	171.1	310.214	C18H30O4	[M-H]-	9-Hydroxy-12-oxo-10(E),15(Z)-octadecadienoic acid	Lipids	Free fatty acids	-	3	9307.42	12562	8356.17	7766.65	6228.64	9375.18	8197.97	8989.58	8999.63	11356.3	10716.8	9184.8	C21923	ko00592,ko01110
zjgp122321	355.1	163.05	354.095	C16H18O9	[M+H]+	4-O-acetyl-3-O-caffeoyl-2-C-methyl-D-erythronate	Others	Others	-	3	643475	770127	650297	407295	519431	810218	440077	545865	1.01766e+06	532543	568107	654451	-	-
Zmhp002640	773.21	303.05	772.206	C33H40O21	[M+H]+	6-Hydroxykaempferol-3-O-Rutinoside-6-O-glucoside*	Flavonoids	Flavonols	-	2	255240	234633	221197	596600	344968	431355	274028	322074	423576	304936	377890	355756	-	-
Lmmp002334	773.21	303.05	772.206	C33H40O21	[M+H]+	Quercetin-3-O-rutinoside-7-O-glucoside*	Flavonoids	Flavonols	-	2	255240	234633	221197	596600	344968	431355	274028	322074	423576	304936	377890	355756	-	-
pmp001249	428.19	369.11	428.192	C20H30NO9+	[M]+	Caffeoylcholine-3-O-glucoside*	Alkaloids	Phenolamine	-	3	66522.8	72670.2	65861.3	59817.7	61119.9	65448.1	90616	70742	92762.3	90237.3	73920.5	76808.3	-	-
Hmpn005101	451.12	289.07	452.132	C21H24O11	[M-H]-	Sieboldin	Flavonoids	Chalcones	18777-73-6	3	123948	237644	147151	230757	21758.6	84772.5	139505	86043	116888	158301	176929	142438	-	-
Lmqp008286	489.36	407.33	488.35	C30H48O5	[M+H]+	2,3,23-Trihydroxyolean-12-en-28-oic acid (Arjunolic acid)	Terpenoids	Triterpene	465-00-9	3	98791.5	96498.4	121196	142660	126803	99845.6	122314	118985	127514	106661	95401.6	118604	-	-
Wbmn009702	487.34	487.34	488.35	C30H48O5	[M-H]-	2,3,23-Trihydroxyurs-12-en-28-oic acid*	Terpenoids	Triterpene	-	2	1.43466e+06	1.40681e+06	1.34051e+06	1.04091e+06	957201	1.12724e+06	998565	1.03901e+06	1.04585e+06	1.50639e+06	1.41732e+06	1.21306e+06	-	-
MWS201411	261.16	84.08	260.148	C10H20N4O4	[M+H]+	Lys-Asn	Amino acids and derivatives	Amino acids and derivatives	19908-06-6	3	28141.5	15559.2	24558.6	29728.8	24360.7	24501.7	24250.8	19719.7	26345.1	23589.8	29391.5	26405.3	-	-
mws1035	741.22	433.11	740.216	C33H40O19	[M+H]+	Kaempferol-3-O-robinoside-7-O-rhamnoside (Robinin)	Flavonoids	Flavonols	301-19-9	3	449197	479109	483969	693141	436271	550709	398608	414917	459992	567000	454589	507470	C10178	-
Lssp210282	423.09	261.04	422.085	C19H18O11	[M+H]+	1,5-dihydroxy ketone-6 murine O-β-D-glucoside(ISO2)	Others	Others	-	3	42201.6	51590.4	43692.4	5769.03	23548.3	24142.4	35815.9	40529.8	33278.1	33190	39398.7	32311.3	-	-
Lmyn002540	368.1	162.06	369.106	C16H19NO9	[M-H]-	Dioxindole-3-acetyl-3-O-glucoside	Alkaloids	Plumerane	-	3	326107	297175	332481	335350	269226	195472	273635	222860	275865	292618	297366	242016	-	-
HJAP010	551.14	497.1	550.132	C25H26O14	[M+H]+	Luteolin-6,8-di-C-arabinoside	Flavonoids	Flavones	-	3	230484	202265	155321	216385	271881	301746	136226	129647	190467	192889	193939	233151	-	-
mws0458	151.04	136.02	152.047	C8H8O3	[M-H]-	Vanillin; 4-Hydroxy-3-Methoxybenzaldehyde	Phenolic acids	Phenolic acids	121-33-5	3	217799	239466	235123	146061	169154	185352	192548	147512	167857	241398	194035	210321	C00755	ko01100,ko01110
Lmsn015919	658.85	482.93	659.861	C6H18O24P6	[M-H]-	Phytic acid	Organic acids	Organic acids	83-86-3	3	14356.6	20199.4	14722.4	21511.5	22784.3	17772.5	20842.7	18377.4	20887.7	12478.7	11921.2	14680.6	C01204	ko00562,ko01100,ko04070
pme3351	144.07	126.06	145.074	C6H11NO3	[M-H]-	Allysine(6-Oxo DL-Norleucine)	Amino acids and derivatives	Amino acids and derivatives	1962-83-0	3	119643	126355	115262	130479	190003	116641	133176	161321	221695	124261	152000	152043	C04076	ko00300,ko00310,ko00960,ko01100,ko01110,ko01230
MWSmce598	829.28	325.11	828.275	C30H52O26	[M+H]+	Maltopentaose	Others	Saccharides	34620-76-3	3	6482.23	25459.9	29710.3	13109.5	17096.3	14172.8	30313.2	18889.7	14677.6	22687.3	18201.5	19806.1	-	-
mws0277	191.06	85.03	192.063	C7H12O6	[M-H]-	Quinic Acid	Organic acids	Organic acids	77-95-2	2	4.43074e+06	3.85336e+06	3.84643e+06	5.46395e+06	7.68585e+06	4.82991e+06	6.50843e+06	6.70578e+06	6.75224e+06	5.66853e+06	5.12413e+06	4.52177e+06	C00296	ko00400,ko01100
pme3007	402.99	158.93	404.002	C9H14N2O12P2	[M-H]-	Uridine 5'-diphosphate	Nucleotides and derivatives	Nucleotides and derivatives	27821-45-0	3	65690.4	52663.7	58122.3	90216.1	40739.6	69754.9	55246.8	79276.5	80364.3	79955.4	83749.8	98558.4	C00015	ko00240,ko00908,ko01100,ko01232,ko01240
pma1839	309.18	207.07	308.174	C16H24N2O4	[M+H]+	N-Sinapoylcadaverine	Alkaloids	Phenolamine	-	3	269635	276249	292086	291733	320692	256363	264449	321955	309467	248635	303251	305348	-	-
pmn001640	449.07	316	450.08	C20H18O12	[M-H]-	Myricetin-3-O-arabinoside	Flavonoids	Flavonols	132679-85-7	2	4.27356e+06	4.45253e+06	4.58502e+06	4.63117e+06	3.97097e+06	5.07568e+06	3.43842e+06	3.28582e+06	4.78756e+06	4.63975e+06	5.81252e+06	5.40208e+06	-	-
Lmhp002001	265.15	72.08	264.147	C14H20N2O3	[M+H]+	L-Valyl-L-Phenylalanine	Amino acids and derivatives	Amino acids and derivatives	3918-92-1	3	145924	157057	166069	157932	197875	157110	90084.3	137587	165803	165195	140311	175493	-	-
Lmqp007331	579.15	147.05	578.142	C30H26O12	[M+H]+	Kaempferol-3-O-(3''-O-p-Coumaroyl)rhamnoside	Flavonoids	Flavonols	-	3	120312	122426	120348	44791.9	65960.5	43277.3	53110.4	66384.3	62490.8	51531.5	48109	59771.5	-	-
Cmsp005051	523.23	137.06	522.21	C26H34O11	[M+H]+	Isolariciresinol-9-O-glucoside	Lignans and Coumarins	Lignans	-	3	953997	980953	932203	991512	1.04059e+06	1.04421e+06	845480	913467	900126	792055	993357	883768	-	-
MWSmce571	122.1	91.05	121.089	C8H11N	[M+H]+	N-Methylbenzylamine	Alkaloids	Alkaloids	103-67-3	3	116251	108854	126950	114524	70453.3	116642	101267	96064.8	89675.6	91278.5	97419.8	113415	-	-
pme3443	207.07	192.04	208.074	C11H12O4	[M-H]-	Sinapinaldehyde	Phenolic acids	Phenolic acids	4206-58-0	3	49799.3	64863.8	70255.1	57606.4	48092.9	43806.7	57836.6	55451.6	55278.2	64286.6	51162.6	58924.3	C05610	ko00940,ko01100,ko01110
Xmyp004678	727.21	287.05	726.201	C32H38O19	[M+H]+	Kaempferol-3-O-(2-O-Xylosyl-6-O-Rhamnosyl)Glucoside	Flavonoids	Flavonols	-	3	193786	205091	213662	185593	145314	151754	193382	204697	215859	147104	182505	156172	-	-
Wagp001892	267.14	69.07	266.137	C11H22O7	[M+H]+	(2S,4R)-4-(Beta-D-Glucopyranosyloxy)-2-Pentanol	Others	Others	183744-50-5	1	566292	584804	514976	494015	488531	543786	619042	532049	471098	543145	478727	433161	-	-
MWS20148	433.11	271.07	432.106	C21H20O10	[M+H]+	Apigenin-4'-O-glucoside	Flavonoids	Flavones	-	3	6.75512e+06	6.85256e+06	7.28225e+06	7.53571e+06	6.92645e+06	7.32152e+06	4.90252e+06	5.97771e+06	6.80496e+06	6.03847e+06	5.80716e+06	7.15821e+06	-	-
pmp000593	595.166	287.055	594.159	C27H30O15	[M+H]+	Luteolin-7-O-rutinoside	Flavonoids	Flavones	3563-98-2	3	1.43469e+06	1.36772e+06	1.38942e+06	1.48799e+06	1.47239e+06	1.14018e+06	993967	1.40267e+06	1.41084e+06	1.42055e+06	1.20521e+06	1.14727e+06	-	-
Zblp003803	275.09	123.04	274.084	C15H14O5	[M+H]+	2,4,2',5'-Tetrahydroxydihydrochalcone	Flavonoids	Chalcones	-	3	220276	231487	257407	306321	247379	356948	311542	224368	273630	257410	283131	322973	-	-
MWS0274	165.06	119.05	166.063	C9H10O3	[M-H]-	DL-3-Phenyllactic acid	Organic acids	Organic acids	828-01-3	1	196222	189555	153602	188847	111121	182174	134377	120455	112350	167021	199466	162085	-	-
pmp001079	595.17	287.06	594.159	C27H30O15	[M+H]+	Luteolin-7-O-neohesperidoside (Lonicerin)	Flavonoids	Flavones	25694-72-8	3	1.4686e+06	1.36698e+06	1.32506e+06	1.41484e+06	1.27291e+06	1.10465e+06	1.01108e+06	1.38511e+06	1.31272e+06	1.35349e+06	1.46349e+06	1.16116e+06	C12630	ko00944
Lmfp003891	609.16	415.09	608.153	C31H28O13	[M+H]+	Apigenin-8-C-(2''-feruloyl)glucoside	Flavonoids	Flavones	-	2	350594	320492	316764	324357	498804	299408	314763	310338	515899	307644	271333	342533	-	-
Wagp001741	429.19	267.14	428.18	C19H28N2O9	[M+H]+	N-(gamma-L-glutamyl)tyramine O-glucoside	Alkaloids	Phenolamine	-	1	313873	309967	307089	342018	297450	178108	212733	212106	344129	256257	292102	232123	-	-
Zmgp004718	327.16	137.06	326.152	C20H22O4	[M+H]+	1-(4-hydroxy-3-methoxyphenyl)-7-phenyl-3,5-diheptanone	Others	Ketone compounds	-	3	148191	99533.9	121275	92433.9	104075	146382	76671.7	117980	191824	129789	122468	103170	-	-
Lmfn003630	449.07	316.02	450.08	C20H18O12	[M-H]-	Myricetin-3-O-xyloside	Flavonoids	Flavonols	-	1	3.38733e+06	4.26674e+06	4.04395e+06	5.07894e+06	3.18497e+06	4.74518e+06	4.02224e+06	4.23408e+06	4.37635e+06	6.1147e+06	5.78223e+06	4.86156e+06	-	-
Lmhp011388	353.27	261.22	352.261	C21H36O4	[M+H]+	2-α-Linolenoyl-glycerol	Lipids	Glycerol ester	55268-58-1	3	41954.3	41050.5	37010	45053.8	46356.9	44467.3	39897.5	41794.1	46674.2	37188.1	45524.4	46134.4	-	-
pmb3002	607.17	299	608.174	C28H32O15	[M-H]-	Chrysoeriol-7-O-rutinoside	Flavonoids	Flavones	-	3	76678.2	57512.6	89234.1	102143	56411	81992.8	51050.3	54066.7	92762.8	84940	93026.1	73553.6	-	-
pmp000573	447.13	285.08	446.121	C22H22O10	[M+H]+	Acacetin-7-O-galactoside	Flavonoids	Flavones	-	3	99613.9	111622	128592	98779.1	102341	103643	75902.4	68498.2	98570.9	76544.4	92209	95965.7	-	-
MWS201400	304.17	188.07	303.158	C16H21N3O3	[M+H]+	Val-Trp	Amino acids and derivatives	Amino acids and derivatives	24587-37-9	3	43590.4	37614.1	24192.6	61729.4	56128.6	34739	51330.6	38167.2	30596.7	39287.9	31127.4	36766	-	-
Lmmp002963	625.18	317.06	624.169	C28H32O16	[M+H]+	6-C-Methylquercetin-3-O-rutinoside	Flavonoids	Flavonols	-	3	442670	439650	412201	423362	315542	459989	434542	391321	411291	455112	373709	467011	-	-
pmf0397	311.3	311.3	312.303	C20H40O2	[M-H]-	Arachidic acid	Lipids	Free fatty acids	506-30-9	3	1.84297e+06	1.73392e+06	1.44142e+06	1.52792e+06	1.36285e+06	1.89793e+06	1.64599e+06	1.87299e+06	2.23488e+06	2.89997e+07	2.46014e+07	2.32294e+07	C06425	ko01040
Zmjn003358	455.1	289.07	456.106	C23H20O10	[M-H]-	Epicatechin-3-(3''-O-methyl)gallate	Flavonoids	Flavanols	-	3	2.13808e+06	2.35319e+06	2.12047e+06	2.92904e+06	2.43099e+06	2.50589e+06	1.77761e+06	2.26319e+06	2.29904e+06	2.21014e+06	2.3799e+06	2.77385e+06	-	-
Zayn006347	329.03	298.98	330.038	C16H10O8	[M-H]-	3,3'-O-Dimethylellagic Acid	Tannins	Tannin	2239-88-5	3	42082.8	33199.8	35047.8	27009.3	34691.9	35021.1	23464.8	27732.3	33392	44784.5	35327.2	40867.7	-	-
Zjmp102717	473.36	189.16	472.355	C30H48O4	[M+H]+	2,3-Dihydroxyolean-12-en-28-oic acid	Terpenoids	Triterpene	-	3	55650.9	62076.6	35899.6	54895.7	67086.7	53534.4	42659	58395.7	57494.3	36662.4	45185.2	45454.6	-	-
pme3459	317.21	299.2	316.204	C20H28O3	[M+H]+	Cafestol	Terpenoids	Ditepenoids	469-83-0	3	87689.8	102522	78092.4	30010.3	40683.1	39448.9	38864.6	30640.5	31132.5	48760.3	55064.8	43471.1	C09066	-
MWS1848	135.05	92.03	136.052	C8H8O2	[M-H]-	Phenyl acetate	Phenolic acids	Phenolic acids	122-79-2	3	126784	158316	157184	27866.6	68486.9	44055.6	40869.7	62531.7	61365	77890.7	98455.4	86011.7	C00548	-
MWS1771	196.1	91.05	195.089	C10H13NO3	[M+H]+	L-Tyrosine methyl ester	Amino acids and derivatives	Amino acids and derivatives	1080-06-4	3	96560.3	93189.8	95205.8	117265	110525	106651	79937.3	99548	127843	78702.7	88353.1	99851.4	C03404	-
Lmbn001930	121.03	77.04	122.037	C7H6O2	[M-H]-	2-Hydroxybenzaldehyde (Salicylaldehyde)	Phenolic acids	Phenolic acids	90-02-8	2	134650	114034	104526	111001	93302.1	101934	93895.4	103018	149077	112803	93979.9	118854	C06202	ko01100
Zmdn003203	635.09	169.01	636.096	C27H24O18	[M-H]-	1,2,6-Tri-O-galloyl-β-D-glucose*	Phenolic acids	Phenolic acids	79886-49-0	3	308064	323883	291213	180285	280452	188948	165349	181068	154148	226912	213041	267576	C04360	-
Lmfn001209	635.09	169.01	636.096	C27H24O18	[M-H]-	1,3,6-Tri-O-galloyl-β-D-glucose*	Phenolic acids	Phenolic acids	18483-17-5	3	308064	323883	291213	180285	280452	188948	165349	181068	154148	226912	213041	267576	C17458	-
mws0863	213.02	96.97	214.024	C5H11O7P	[M-H]-	2-Deoxyribose-5'-phosphate	Nucleotides and derivatives	Nucleotides and derivatives	102916-66-5	3	78445.4	91221.6	106801	99450.5	170687	121787	216398	142524	180963	146044	161744	126929	C00673	ko00030,ko01100
Lmtp002642	565.16	457.11	564.148	C26H28O14	[M+H]+	Apigenin-8-C-(2''-glucosyl)arabinoside	Flavonoids	Flavones	-	3	3.76998e+07	2.96351e+07	3.61471e+07	3.23443e+07	3.9271e+07	3.49086e+07	3.33796e+07	3.03342e+07	3.00807e+07	3.20819e+07	3.03723e+07	3.80555e+07	-	-
mws0396	281.25	281.25	282.256	C18H34O2	[M-H]-	Elaidic Acid	Lipids	Free fatty acids	112-79-8	3	1.05414e+07	1.1259e+07	1.09075e+07	7.79675e+06	7.05116e+06	7.35883e+06	7.05714e+06	8.98518e+06	8.79035e+06	1.15543e+07	9.51264e+06	9.36437e+06	C01712	-
Zmzn000079	199	78.96	200.009	C4H9O7P	[M-H]-	D-Erythrose-4-phosphate	Others	Saccharides	585-18-2	3	66503.2	74401.2	73597.2	68570.9	37302.8	76459.1	51294	108865	137922	94179.5	83777.4	106673	C00279	ko00030,ko00400,ko00710,ko00750,ko01100,ko01110,ko01200,ko01230,ko01240
Lmgn000224	145.01	57.03	146.022	C5H6O5	[M-H]-	2-Methyl-3-oxosuccinic acid	Organic acids	Organic acids	-	3	94971.9	74583.6	91509.4	170968	157426	140738	127327	132187	148016	118918	127433	149833	C06030	ko00660
pmb0624	611.16	431.1	610.153	C27H30O16	[M+H]+	Isoorientin-7-O-glucoside	Flavonoids	Flavones	-	3	94026.4	97687.7	72711.5	78825.9	101812	83189.6	72124.4	59410.6	63462.8	56252	68101.7	71212.8	-	-
MWS1816	183.14	183.14	184.146	C11H20O2	[M-H]-	10-Undecenoic acid	Lipids	Free fatty acids	112-38-9	3	46373.6	45976.4	35657.4	48779.2	45971.5	50844.2	47883.3	48579.4	47657.9	52220.7	41860.6	52032.1	C13910	-
pmb2654	460.15	117.9	461.153	C19H27NO12	[M-H]-	Anthranilate-1-O-Sophoroside	Phenolic acids	Phenolic acids	-	3	3.60763e+06	3.47654e+06	3.32566e+06	6.11833e+06	4.43987e+06	2607634	9.37053e+06	7.50898e+06	7.92842e+06	6.06954e+06	4.75276e+06	5.40396e+06	-	-
HJAP011	463.11	343.08	462.116	C22H22O11	[M+H]+	Chrysoeriol-8-C-glucoside (Scoparin)	Flavonoids	Flavones	301-16-6	2	1.33224e+06	1.31652e+06	1.12926e+06	1.33694e+06	1.18396e+06	1.23654e+06	495853	924602	1.24745e+06	993413	1.06776e+06	1.25569e+06	-	-
Lmyp005280	771.21	147.04	770.206	C37H38O18	[M+H]+	Isorhamnetin-3-O-[2'''-O-(6''-p-coumaryl)glucosyl]rhamnoside	Flavonoids	Flavonols	-	3	46485.6	60151.1	47288.3	69701.5	33331.5	47888.3	34753.7	57214.9	86340.7	49916.7	50616.8	40316	-	-
MWS1837	158.12	95.09	157.11	C8H15NO2	[M+H]+	Tranexamic Acid	Organic acids	Organic acids	1197-18-8	3	555395	505745	551323	619626	470375	356507	558312	349568	441023	429432	504190	549564	-	-
pma0702	558.28	207.07	557.274	C29H39N3O8	[M+H]+	N1,N8-Bis(sinapoyl)spermidine	Alkaloids	Phenolamine	-	3	1.19073e+07	1.15987e+07	1.36602e+07	1.12643e+07	1.42825e+07	1.0681e+07	1.48776e+07	1.40558e+07	1.22101e+07	1.01934e+07	1.29329e+07	1.09965e+07	C21170	-
Zbdp002220	333.12	171.06	332.111	C14H20O9	[M+H]+	2,6-Dimethoxypydroquinone-1-O-glucoside	Flavonoids	Other Flavonoids	-	1	515099	433672	409979	456700	430818	476786	394486	424036	443876	323719	414980	383998	-	-
pme2433	106.09	88.08	105.079	C4H11NO2	[M+H]+	Diethanolamine	Alkaloids	Alkaloids	111-42-2	3	262299	217900	246702	197880	161958	221363	138215	94112.4	89534	130236	166484	156724	C06772	ko00564
Lsjp211210	197.116	133.1	196.11	C11H16O3	[M+H]+	Loliolide	Terpenoids	Monoterpenoids	5989-02-6	3	303360	259916	245526	142924	143439	119848	152816	125162	115613	164236	131306	164375	-	-
Zmgn000217	129.02	85.03	130.027	C5H6O4	[M-H]-	Methylenesuccinic acid	Organic acids	Organic acids	97-65-4	3	41000.9	28124.9	42534.4	57569.5	18449	49272.8	10242.1	43624	45292.9	48860.3	42596.4	38166.5	C00490	ko00660,ko01100
pme3188	323.03	211	324.036	C9H13N2O9P	[M-H]-	Uridine 5'-monophosphate	Nucleotides and derivatives	Nucleotides and derivatives	58-97-9	3	180924	192028	204577	213752	163254	264036	148368	195619	235373	226603	273547	218043	C00105	ko00240,ko01100,ko01232,ko01240
pmf0203	463.12	301.07	463.123	C22H23O11+	[M]+	Peonidin-3-O-glucoside	Flavonoids	Anthocyanidins	68795-37-9	3	55589.9	189216	59542	35693.9	219059	240491	349250	1.1578e+06	162083	265872	250658	317725	C12141	ko00942
pmb0713	655.19	331.08	654.18	C29H34O17	[M+H]+	Tricin-7-O-(2''-O-glucosyl)glucoside	Flavonoids	Flavones	-	3	792875	496821	716647	528520	617655	531180	528098	574412	634725	714220	589785	567808	-	-
NK10251888	203.15	70.07	202.143	C8H18N4O2	[M+H]+	NG,NG-Dimethyl-L-arginine*	Amino acids and derivatives	Amino acids and derivatives	30315-93-6	3	1.75747e+06	1.67455e+06	1.76887e+06	1.95949e+06	1.75849e+06	1.51107e+06	2.06637e+06	2.06855e+06	2.07264e+06	1.64198e+06	1.72491e+06	1.34632e+06	C03626	-
pmb0981	348.07	136.06	347.063	C10H14N5O7P	[M+H]+	Adenosine 5'-monophosphate	Nucleotides and derivatives	Nucleotides and derivatives	61-19-8	3	921491	942180	947383	1.0362e+06	957232	1.20283e+06	1.42569e+06	1.44869e+06	1.76657e+06	999444	1.08871e+06	1.27797e+06	C00020	ko00230,ko00908,ko01100,ko01110,ko01232,ko01240
mws0232	377.15	243.09	376.138	C17H20N4O6	[M+H]+	Riboflavin (Vitamin B2)	Others	Vitamin	83-88-5	3	410572	546415	447571	559921	479914	482042	356259	379059	493175	436052	560891	526060	C00255	ko00740,ko01100,ko01110,ko01240,ko02010
Lhnp110101	473.36	427.36	472.355	C30H48O4	[M+H]+	3,20-Dihydroxyurs-21-en-28-oic acid (Oleanderic acid)	Terpenoids	Triterpene	-	3	173392	130023	134537	200662	202739	196066	170485	193365	171932	10793.7	11995	9284.56	-	-
pma0760	565.12	317.07	564.111	C25H24O15	[M+H]+	3'-O-Methyltricetin-7-O-(6''-malonyl)glucoside*	Flavonoids	Flavones	-	3	754068	815057	686875	763324	806385	618498	517828	906489	909977	740730	820199	951864	-	-
Zmgp004369	343.16	325.19	342.147	C20H22O5	[M+H]+	7-(3,4-Dihydroxyphenyl)-1-(4-hydroxy-3-methoxyphenyl)-4-en-3-heptanone	Others	Ketone compounds	-	3	12522.5	14394.6	19338	13276.7	7989.04	11301.3	14058.2	11338.4	7223.89	12593.3	12215.7	15377	-	-
Lmsp004670	595.17	287.06	594.159	C27H30O15	[M+H]+	Kaempferol-3-O-glucoside-7-O-rhamnoside*	Flavonoids	Flavonols	2392-95-2	1	1.36267e+06	1.42573e+06	1.54527e+06	1.21107e+06	1.28543e+06	1.17599e+06	1.06073e+06	1.63029e+06	1.4212e+06	1.23789e+06	1.60419e+06	1.49981e+06	-	-
pmb0508	277.17	147.04	276.159	C14H20N4O2	[M+H]+	p-Coumaroylagmatine	Alkaloids	Phenolamine	7295-86-5	3	100714	130554	99189.3	160517	161638	135744	128364	112264	143492	124874	139773	107423	C04498	ko00330,ko01100
Lmmp002080	193.13	105.03	192.126	C11H16N2O	[M+H]+	N-(4-Aminobutyl)benzamide	Alkaloids	Alkaloids	5692-23-9	3	1.12328e+06	1.85414e+06	1.36906e+06	1.24503e+06	1.32124e+06	1.39478e+06	907958	1.00914e+06	879685	1.11598e+06	1.19979e+06	1.43123e+06	-	-
mws0628	121.03	92.03	122.037	C7H6O2	[M-H]-	4-Hydroxybenzaldehyde	Phenolic acids	Phenolic acids	123-08-0	3	86780.9	99976.3	101132	79603	71939.1	67208.6	77741.8	94576.2	100961	90759.5	104463	118074	C00633	ko01100
mws0001	133.06	74.02	132.054	C4H8N2O3	[M+H]+	L-Asparagine	Amino acids and derivatives	Amino acids and derivatives	70-47-3	3	275486	270591	297165	336302	433917	249306	287078	138287	277087	267360	331222	264772	C00152	ko00250,ko00460,ko00970,ko01100,ko01110,ko01230
Zasn010433	307.26	307.26	308.272	C20H36O2	[M-H]-	9,12-Octadecadienoic acid,ethyl ester*	Others	Others	6114-21-2	3	51183.3	28717.2	41075.9	26209.2	31312.6	32482.5	27133	67333.6	48289.4	49881.6	64969	58877	-	-
pme0088	285.04	151	286.048	C15H10O6	[M-H]-	Luteolin (5,7,3',4'-Tetrahydroxyflavone)	Flavonoids	Flavones	491-70-3	3	30302.4	31690.3	31413.2	17733.8	22780.3	20424.9	13021.2	22916.7	28512.8	38866.2	31749.2	30678	C01514	ko00941,ko00944,ko01100,ko01110
pmp001252	284.128	147.043	283.121	C17H17NO3	[M+H]+	p-Coumaroyltyramine*	Alkaloids	Phenolamine	36417-86-4	3	31769.9	29089.1	24616.1	16442.5	15262.7	14826.6	30638.4	27419.2	32361.4	21773.7	20436.9	26188.7	-	-
Lmyp005841	417.12	255.06	416.111	C21H20O9	[M+H]+	Chrysin-7-O-glucoside*	Flavonoids	Flavones	31025-53-3	3	117814	133042	113758	119487	98947.2	125581	94597.3	119203	113227	132659	118022	101624	-	-
Lmbp007051	313.11	137.06	312.1	C18H16O5	[M+H]+	6-Hydroxy-2-[2-(3'-methoxy-4'-hydroxyphenylethyl)]chromone	Others	Chromone	-	3	21927.6	20369.2	15250	20695.6	20490.4	22498.4	23545.4	17933	15879.5	20334	15626.1	18961.7	-	-
MWS3036	147.03	85.03	148.037	C5H8O5	[M-H]-	3-Hydroxyglutaric acid	Organic acids	Organic acids	638-18-6	3	82218.5	84438.9	97867.5	82823.3	148579	232087	141847	152402	192166	89819.3	107476	117295	-	-
Lmgp004217	609.18	445.11	608.174	C28H32O15	[M+H]+	Diosmetin-8-C-(2''-O-rhamnosyl)glucoside	Flavonoids	Flavones	98891-92-0	3	876497	1.01051e+06	1.01289e+06	874187	1.47456e+06	1.14331e+06	666967	971574	1.10365e+06	1.19021e+06	1.24882e+06	962355	-	-
MWSHY0061	595.16	287.06	594.159	C27H30O15	[M+H]+	Kaempferol-3-O-neohesperidoside	Flavonoids	Flavonols	32602-81-6	1	1.42707e+06	1.32292e+06	1.55098e+06	1.46379e+06	1.25356e+06	1.26077e+06	931521	1.48094e+06	1.68344e+06	1.41288e+06	1.56221e+06	1.19082e+06	-	-
Wbtp004961	303.05	229.05	302.043	C15H10O7	[M+H]+	1,2,4,5-tetrahydroxy-7-(hydroxymethyl)anthracene-9,10-dione	Flavonoids	Other Flavonoids	-	3	390918	308471	353986	350111	420301	345158	160702	569968	377272	270575	233186	305820	-	-
Lmgp004959	639.19	331.08	638.185	C29H34O16	[M+H]+	Tricin-7-O-neohesperidoside*	Flavonoids	Flavones	53766-40-8	3	173347	268546	242462	241216	250324	221387	185567	196115	215112	164661	207121	212646	-	-
pme0183	152.06	135.03	151.049	C5H5N5O	[M+H]+	Isoguanine	Nucleotides and derivatives	Nucleotides and derivatives	3373-53-3	3	80729.9	75905.3	84568.2	78304.4	67206.5	79214.7	82716.8	56269.4	62056.3	69582.9	55737.7	72373.2	-	-
Wbtp003318	247.06	153.02	246.053	C13H10O5	[M+H]+	3,4,5,3'-tetrahydroxybenzophenone	Flavonoids	Other Flavonoids	-	2	1.73361e+06	1.80408e+06	1.83645e+06	1.62964e+06	2.14631e+06	1.50327e+06	1.26094e+06	1.53877e+06	1.76856e+06	1.74298e+06	1.90262e+06	1.44973e+06	-	-
Lmqn008288	299.26	299.26	300.266	C18H36O3	[M-H]-	3-Hydroxyoctadecanoic Acid	Lipids	Free fatty acids	45261-96-9	3	545956	530489	557048	642721	595257	701178	596052	591198	789933	872790	948489	1.13292e+06	-	-
pmb0566	581.15	383.2	580.143	C26H28O15	[M+H]+	Luteolin-7-O-glucoside-5-O-arabinoside	Flavonoids	Flavones	-	3	125631	188553	123273	126548	208425	151726	220248	220231	106659	171354	201416	154206	-	-
pmb0631	581.15	515.4	580.143	C26H28O15	[M+H]+	Orientin-6-C-arabinoside	Flavonoids	Flavones	-	3	56776.7	51809.8	68762.3	67174.6	94218.6	62117	39496.8	71051.7	56886.6	42228.8	54979.3	46145.2	-	-
pme1598	463.12	301.07	464.132	C22H24O11	[M-H]-	Hesperetin-5-O-glucoside	Flavonoids	Flavanones	69651-80-5	3	2.13247e+07	2.14674e+07	2.30391e+07	2.76082e+07	21711011	2.48997e+07	1.5594e+07	2.30351e+07	3.05758e+07	2.52019e+07	2.19104e+07	2.88581e+07	-	-
Cmsp002787	227.09	181.05	226.084	C11H14O5	[M+H]+	3,4'-Dihydroxy-3',5'-dimethoxypropiophenone	Phenolic acids	Phenolic acids	136196-47-9	3	161138	113204	132898	86601	76403.4	122998	110151	100123	134082	90473.4	119461	110338	-	-
MWS2430	241.22	241.21	242.225	C15H30O2	[M-H]-	13-methylmyristic acid	Lipids	Free fatty acids	2485-71-4	1	383876	432276	369445	305643	254397	339194	204210	384643	302852	471484	356331	413337	-	-
Zmzn003953	309.2	227.2	310.214	C18H30O4	[M-H]-	13(s)-hydroperoxy-(9z,11e,15z)-octadecatrienoic acid	Lipids	Free fatty acids	67597-26-6	2	209652	212527	231108	241151	250172	316095	181526	257803	264287	547548	414825	472332	C04785	ko00592,ko01100,ko01110
HX1348	133.05	69.03	132.042	C5H8O4	[M+H]+	2-hydroxymethyl-D-ribono-γ-lactone	Others	Others	-	3	258747	253335	241775	223294	202844	202694	189386	245421	223913	172992	217259	226658	-	-
Hmdn001963	305.03	273	306.038	C14H10O8	[M-H]-	Methyl Brevifolincarboxylate	Phenolic acids	Phenolic acids	154702-76-8	3	93996.6	95257	85477.6	187443	225888	234721	93481.9	162257	150693	177000	136386	174255	-	-
MWStz191	467.12	303.05	466.111	C21H22O12	[M+H]+	Taxifolin-3'-O-glucoside	Flavonoids	Flavanonols	31106-05-5	3	1.54829e+06	1.66272e+06	1.98226e+06	2.39649e+06	2.03484e+06	2.23051e+06	1.5501e+06	2.48442e+06	2.64332e+06	1.68137e+06	1.6734e+06	2.1187e+06	-	-
pmb0880	482.32	341.31	481.317	C23H48NO7P	[M+H]+	LysoPE 18:0(2n isomer)	Lipids	LPE	-	3	3605.02	3491.53	3984.84	2793.61	3903.31	2687.91	2817.11	5356.05	4643.12	3413.72	2988.32	3950.48	-	-
pme3193	116.04	74.02	117.043	C4H7NO3	[M-H]-	N-Acetyl-L-glycine	Amino acids and derivatives	Amino acids and derivatives	543-24-8	3	106365	82940.6	150350	92563.1	106966	76111.3	86227.7	121008	147755	109819	84778.7	108845	-	-
MWS20159	271.12	91.05	270.11	C13H18O6	[M+H]+	Phenyl-β-D-glucopyranoside	Phenolic acids	Phenolic acids	-	2	116003	170605	140235	130391	112538	159747	119850	128803	106900	156115	128659	170792	-	-
pmb0645	627.19	465.2	626.185	C28H34O16	[M+H]+	Hesperetin-6-C-glucoside-7-O-glucoside	Flavonoids	Flavonols	-	3	1.09309e+06	1.00047e+06	1.08138e+06	1.29685e+06	1.10271e+06	701462	1.09666e+06	1.04539e+06	1.20578e+06	787342	837365	1.02334e+06	-	-
MWS0994	351.08	164.03	352.087	C10H16N4O10	[M-H]-	N-Carbamoyl-L-aspartate	Amino acids and derivatives	Amino acids and derivatives	13184-27-5	3	64827.9	14760.9	14955.4	42156.1	61598.4	54214.7	47792.2	51401.1	48894.3	49939.4	37543.6	45192.9	C00438	ko00240,ko00250,ko01100,ko01240
Lmgp002595	167.07	121.03	166.063	C9H10O3	[M+H]+	4'-Hydroxy-3'-methoxyacetophenone (Acetovanillone)	Phenolic acids	Phenolic acids	498-02-2	3	107895	135460	147519	153371	146169	123390	96317	123905	121924	155092	132854	117079	C11380	-
Lmhn001477	311.04	179.04	312.048	C13H12O9	[M-H]-	2-Caffeoyl-L-tartaric acid (Caftaric acid)	Phenolic acids	Phenolic acids	67879-58-7	3	75346.5	92252.4	94336.4	107039	123116	67128.3	136648	147760	114425	89625.4	71050.3	70450.7	-	-
Zmgp002857	757.22	303.05	756.211	C33H40O20	[M+H]+	Quercetin-3-O-α-rhamnosyl (1→2)-[α-rhamnosyl (1→6)]-β-glucoside	Flavonoids	Flavonols	-	3	42002.5	59369.3	43373.7	83678.2	48611.8	51522.5	46314.6	56701.4	77480.5	38136	50752.6	45677.1	-	-
MWS3020	145.13	86.1	144.126	C7H16N2O	[M+H]+	N-Acetylcadaverine	Alkaloids	Alkaloids	32343-73-0	3	757688	690201	799254	720089	710894	666430	673665	666599	628950	607710	607718	771096	-	-
Lmhp009769	466.29	325.27	465.286	C22H44NO7P	[M+H]+	LysoPE 17:1	Lipids	LPE	-	3	6576.86	6946.42	8458.04	10544.7	11637.8	9100.97	8350.19	10299.5	10875.3	10763.9	10852.4	8344.49	-	-
Lmhp011562	353.27	261.22	352.261	C21H36O4	[M+H]+	1-α-Linolenoyl-glycerol	Lipids	Glycerol ester	-	3	45740.1	39580.8	34452.5	41722.6	45832.3	39152.4	38294.4	36903.2	50121.6	39497.6	48063.2	36710.3	-	-
Cmhn002756	785.07	633.06	786.092	C34H26O22	[M-H]-	1,3-Di-O-galloyl-4,6-(S)-HHDP-β-D-glucose; Heterophylliin A	Tannins	Tannin	87687-52-3	3	45835.9	60034.4	68636.2	45154.8	59726.6	59344.1	70253.4	51106.3	41058.9	72959.6	59769	79849.4	-	-
pmn001523	473.04	169.01	474.043	C21H14O13	[M-H]-	Trigallic acid	Phenolic acids	Phenolic acids	2131-66-0	3	6.67069e+06	5.46156e+06	6.43018e+06	5.50971e+06	1.39324e+07	6.12718e+06	7.97514e+06	1.07174e+07	1.19421e+07	5.64287e+06	4.31716e+06	4.57461e+06	-	-
MWSHY0050	595.166	287.053	594.159	C27H30O15	[M+H]+	Kaempferol-3-O-rutinoside(Nicotiflorin)	Flavonoids	Flavonols	17650-84-9	3	1.41653e+06	1.11957e+06	1.35544e+06	1.33448e+06	1.48437e+06	1.16455e+06	1.12064e+06	1.28527e+06	1.79709e+06	1.46076e+06	1.40906e+06	1.1048e+06	C21833	ko00944,ko01110
mws0018	203.22	84.08	202.216	C10H26N4	[M+H]+	Spermine	Alkaloids	Alkaloids	71-44-3	3	5.5951e+06	6.04522e+06	6.55572e+06	5.58948e+06	5.1435e+06	4.59801e+06	4.07467e+06	4.07733e+06	3.98879e+06	4.66323e+06	5.63256e+06	6.25672e+06	C00750	ko00330,ko00410,ko00480,ko00770,ko01100,ko01240
Wmyp000205	635.09	277.04	634.081	C27H22O18	[M+H]+	Strictinin	Tannins	Tannin	517-46-4	3	7096.12	9880.65	11773.9	10659.9	20367.3	8341.45	8450.47	9452.58	17522.9	11432.1	8688.66	9358.81	-	-
MWSmce466	135.05	92.03	136.052	C8H8O2	[M-H]-	4-Hydroxyacetophenone	Phenolic acids	Phenolic acids	99-93-4	3	123640	156016	116354	24986.9	76413.4	39755.6	62938.1	56918.8	70719.2	92036.5	122731	103661	C10700	ko01100
Zmxp005324	361.16	189.09	360.157	C20H24O6	[M+H]+	Dihydrodehydrodiconiferyl alcohol	Lignans and Coumarins	Lignans	126253-41-6	2	187401	275018	306992	277213	235351	289798	267070	264073	253348	198396	216889	262494	-	-
Lmtp004126	567.1	319.04	566.091	C24H22O16	[M+H]+	Myricetin-3-O-(6''-malony)glucoside	Flavonoids	Flavonols	-	3	619880	606619	685383	534462	573189	472373	531093	663649	629290	657130	667538	507823	-	-
pmp001105	757.22	287.06	756.211	C33H40O20	[M+H]+	Kaempferol-3-O-neohesperidoside-7-O-glucoside*	Flavonoids	Flavonols	-	3	68716.8	123465	118260	112817	109795	98231.4	76307.3	76542.2	103135	83213.4	99814.2	111883	-	-
Qmyp081607	359.13	121.1	358.126	C16H22O9	[M+H]+	10-Deoxygeniposidic acid	Terpenoids	Monoterpenoids	-	3	45399.2	49314.8	71117.5	67059.7	60015.5	54717.2	39714.5	114487	61849.5	54371	43770.6	41490.1	C11672	ko00902,ko01110
Hmqp003066	829.2	287.06	828.196	C35H40O23	[M+H]+	Luteolin-7-O-(6'''-malonyl)sophoroside-5-O-arabinoside	Flavonoids	Flavones	-	3	47771.1	61068.2	66991.2	56173.4	77600.3	56366	64077.4	54905.3	58306.3	74401.1	55734.5	62103.6	-	-
mws4173	207.07	192.04	206.058	C11H10O4	[M+H]+	5,7-Dimethoxycoumarin (Limettin)(Citropten)	Lignans and Coumarins	Coumarins	487-06-9	3	49290.2	42381.8	48860.3	36681.5	59891.4	38476.1	58282.3	37525.7	34352.3	40575.3	41463.9	52548.3	-	-
Hmbp001276	169.05	65.03	168.042	C8H8O4	[M+H]+	Gallacetophenone	Phenolic acids	Phenolic acids	528-21-2	3	92903	107449	101831	95204.7	78899.3	107066	69122.2	73097.6	67378.4	68476.5	88485.4	90829.5	-	-
Jmgn005927	287.06	125.03	288.063	C15H12O6	[M-H]-	2-hydroxynaringenin	Flavonoids	Flavanones	-	2	992366	1.018e+06	881723	1.2867e+06	1.27305e+06	1.49061e+06	1.21444e+06	1.51411e+06	1.78778e+06	1.25921e+06	1.67988e+06	1.61881e+06	-	-
Zmjp003463	565.16	433.11	564.148	C26H28O14	[M+H]+	Vitexin-2''-O-xyloside	Flavonoids	Flavones	-	3	7.72943e+06	5.79839e+06	7.01407e+06	7.14433e+06	8.68545e+06	7.10188e+06	6.93089e+06	7.38592e+06	7.20226e+06	5.85265e+06	7.84871e+06	7.44342e+06	-	-
Lmhp002374	919.27	303.05	918.264	C39H50O25	[M+H]+	Quercetin-3-O-glucosyl(1→4)rhamnoside-7-O-rutinoside	Flavonoids	Flavonols	-	3	34189.3	23452.8	42511.2	45244.5	36871.4	22370	22520.3	30610.6	51456.4	36438.2	28986.6	39052.2	-	-
MWSHY0067	611.16	303.05	610.153	C27H30O16	[M+H]+	Quercetin-3-O-rutinoside (Rutin)	Flavonoids	Flavonols	153-18-4	1	719591	733728	764107	695368	597740	593932	597386	831941	849160	720229	574698	775115	C05625	ko00944,ko01100,ko01110
MWSmce159	193.05	147.04	192.042	C10H8O4	[M+H]+	6,7-Dihydroxy-4-methylcoumarin	Lignans and Coumarins	Coumarins	529-84-0	3	106650	169927	127850	35197.6	129986	116807	151513	196231	188851	108589	145298	139825	-	-
Lmdp004267	611.14	147.04	610.132	C30H26O14	[M+H]+	Quercetin-3-O-(6''-O-p-Coumaroyl)glucoside	Flavonoids	Flavonols	-	2	5.98414e+06	6.04379e+06	5.48296e+06	8.16706e+06	5.14015e+06	7.06811e+06	5.75323e+06	1.11075e+07	9.43695e+06	5.62306e+06	7.62747e+06	6.87226e+06	-	-
Wafp003601	321.19	177.06	320.185	C16H24N4O3	[M+H]+	N-Feruloylmethylagmatine	Alkaloids	Phenolamine	-	2	688466	668712	722577	698979	556779	634643	423734	511393	602155	457745	509466	613972	-	-
pmp001248	428.19	369.11	428.192	C20H30NO9+	[M]+	Caffeoylcholine-4-O-glucoside*	Alkaloids	Phenolamine	-	3	66466.5	84627.1	65160.7	65417.5	71574.5	72867.1	91437.9	102914	83372.9	70451.9	65796.5	87184.4	-	-
MWS4305	119.04	59.01	120.042	C4H8O4	[M-H]-	Erythrose	Others	Saccharides	583-50-6	3	42722.1	65223.6	63158.4	94629.6	104255	96153.9	157491	141547	118529	95725.8	76826	104002	C01796	-
Lmsp003881	741.22	287.06	740.216	C33H40O19	[M+H]+	Kaempferol-3-O-rutinoside-7-O-rhamnoside	Flavonoids	Flavonols	-	3	179893	246152	186889	238542	210210	275472	219708	163338	165559	198951	270058	242296	-	-
Zmxp004480	625.18	301.07	624.169	C28H32O16	[M+H]+	Chrysoeriol-7-O-gentiobioside	Flavonoids	Flavones	-	3	745542	722796	730098	767469	876737	773248	605152	640718	462639	769673	775656	586318	-	-
Lmmn011209	601.39	601.39	602.397	C39H54O5	[M-H]-	3-O-p-Coumaroyloleanolic acid	Terpenoids	Triterpene	151334-06-4	3	71007.8	86080.5	88623.8	69322.2	75963.1	76517.5	40008.2	86443.1	115349	227917	245622	180971	-	-
Lmbn005923	277.217	59.0139	278.225	C18H30O2	[M-H]-	Crepenynic acid	Lipids	Free fatty acids	2277-31-8	3	73303.5	62294.2	77835.6	36195.8	26054.2	48003.7	45637.4	42528.3	50421.2	58373.3	56174.4	43421.7	C07289	ko00591
pme1398	465.1	303.05	465.103	C21H21O12+	[M]+	Delphinidin-3-O-glucoside (Mirtillin)	Flavonoids	Anthocyanidins	50986-17-9	2	1.99163e+06	1.74352e+06	1.76351e+06	990557	3.00773e+06	1.73737e+06	2.75632e+06	1.64987e+06	1.45916e+06	1.58154e+06	2.09188e+06	2.0965e+06	C12138	ko00942,ko01110
pma0791	521.13	273.08	520.122	C24H24O13	[M+H]+	Naringenin-7-O-(6''-malonyl)glucoside	Flavonoids	Flavanones	-	3	59218	57703.1	56287.2	42805.6	69428.8	76335.8	57292.8	58460.8	53816.7	67000.9	77850.1	56971.1	-	-
pmb0608	549.12	301.07	548.117	C25H24O14	[M+H]+	Chrysoeriol-7-O-(6''-malonyl)glucoside	Flavonoids	Flavones	-	3	118310	144810	122524	99150.7	133853	108394	94308.4	117755	89876.3	102375	105128	78233.5	-	-
Zmxp002867	625.17	301.07	624.169	C28H32O16	[M+H]+	Chrysoeriol-5,7-di-O-glucoside	Flavonoids	Flavones	-	3	814812	731893	594256	831657	884393	799436	639349	702294	527736	711920	804465	585525	-	-
Zmgp003455	327.16	137.06	326.152	C20H22O4	[M+H]+	1-(4-hydroxyphenyl)-7-(4-hydroxy-3-methoxyphenyl)-4-ene-3-heptanone	Others	Ketone compounds	-	3	32339.5	26516.6	27645.5	29775.3	31018.8	35523.4	28950.3	30770.5	28442.8	26025.2	34389.6	26878.1	-	-
mws1589	503.16	179.06	504.169	C18H32O16	[M-H]-	D-Panose	Others	Saccharides	33401-87-5	3	531587	471920	344515	873897	696741	671154	722207	575732	1.08203e+06	673581	750090	543643	C00713	-
mws1488	255.23	237.22	256.24	C16H32O2	[M-H]-	Palmitic acid	Lipids	Free fatty acids	57-10-3	3	43807.2	47383.2	44480.1	49035.7	43677.2	47561.7	38120.8	44364.9	47421.8	72107.6	53497.3	70963.3	C00249	ko00061,ko00062,ko00071,ko00073,ko01040,ko01100,ko01212
Lmmn003041	491.19	359.15	492.2	C25H32O10	[M-H]-	Isolariciresinol-9'-O-xyloside	Lignans and Coumarins	Lignans	97055-97-5	3	42440	48304.2	44383.7	26151	26516.4	44423.7	32914.9	34494.7	26479	54568.4	57640.5	42138.3	-	-
Wmhn001495	483.08	169.01	484.085	C20H20O14	[M-H]-	1,4-Di-O-Galloyl-D-glucose	Phenolic acids	Phenolic acids	-	3	6.49505e+06	5.76676e+06	6.62257e+06	7.85532e+06	4.48789e+06	5.84056e+06	3.80219e+06	4.69938e+06	4.9247e+06	7.39005e+06	5.5964e+06	7.58775e+06	-	-
Hmqp003184	667.15	287.06	666.143	C29H30O18	[M+H]+	Luteolin-7-O-(6''-malonyl)glucoside-5-O-arabinoside	Flavonoids	Flavones	-	3	106295	88038.9	106720	115354	121706	65251.8	103378	115697	175646	77774.7	106929	89632	-	-
pmn001511	285.1	123.05	286.105	C13H18O7	[M-H]-	3-Hydroxy-5-Methylphenol-1-O-Glucoside	Phenolic acids	Phenolic acids	-	2	79169.5	79720.4	74831.7	64282.8	49126.9	48098.3	65297.7	43104.2	67313.8	59678.6	68076.6	81960.6	-	-
HJAP127	757.22	303.05	756.211	C33H40O20	[M+H]+	Quercetin-3-O-(2''-O-Rhamnosyl)rutinoside	Flavonoids	Flavonols	55696-57-6	3	75206.7	51974.9	48257.4	61565.7	37033	64613.8	45937.1	46922.5	48455.2	47137.3	57703.4	65377.2	-	-
Lmcn003163	579.08	289.07	580.085	C28H20O14	[M-H]-	Epitheaflavic acid-3-O-Gallate	Flavonoids	Flavanols	34218-97-8	3	2.72706e+06	3.26551e+06	2.47058e+06	6.73308e+06	2.33246e+06	6.06833e+06	3.04843e+06	4.35446e+06	4.01758e+06	3.64105e+06	4.96851e+06	4.02048e+06	-	-
mws0032	319.04	153.02	318.038	C15H10O8	[M+H]+	Myricetin	Flavonoids	Flavonols	529-44-2	3	272241	311502	253623	354879	384581	440248	278863	314032	337588	320240	233278	262562	C10107	ko00941,ko00944,ko01110
MWS20147	449.11	287.06	448.101	C21H20O11	[M+H]+	Luteolin-3'-O-glucoside	Flavonoids	Flavones	-	3	3.2827e+06	2.47988e+06	2.64809e+06	3.05881e+06	3.0402e+06	2.73832e+06	1.87675e+06	3.52698e+06	3.39151e+06	2.01665e+06	2.74987e+06	2.68396e+06	-	-
MWSslk135	193.05	147.05	192.042	C10H8O4	[M+H]+	7,8-Dihydroxy-4-methylcoumarin	Lignans and Coumarins	Coumarins	2107-77-9	3	59503.5	60467.4	77847.5	92521.8	102411	67944.5	73949	120528	103517	72218.6	89698.9	100709	-	-
pmn001700	455.35	455.35	456.36	C30H48O3	[M-H]-	24,30-Dihydroxy-12(13)-ene-lupeol	Terpenoids	Triterpene	-	3	1.59723e+06	1.92509e+06	1.57419e+06	2.11906e+06	1.32196e+06	2.52102e+06	1.78564e+06	2.07606e+06	2.05086e+06	2.58603e+06	2.13915e+06	1.86463e+06	-	-
MWS3144	158.12	140.11	159.126	C8H17NO2	[M-H]-	8-Aminooctanoic Acid	Organic acids	Organic acids	1002-57-9	3	5144.91	7919.33	6552.15	5518.31	7233.34	6806.76	4109.76	6443.95	11613.4	5339.68	7314.12	7154.27	-	-
mws4532g	133.1	70.07	132.09	C5H12N2O2	[M+H]+	D-Ornithine	Amino acids and derivatives	Amino acids and derivatives	348-66-3	3	627082	646765	630169	1.10474e+06	864431	677994	1.48963e+06	3.10699e+06	1.21155e+06	995846	994067	1.31309e+06	-	-
Hmcp002539	463.12	317.06	462.116	C22H22O11	[M+H]+	Isorhamnetin-3-O-rhamnoside	Flavonoids	Flavonols	-	3	36873.3	38809.4	46153.1	30644.4	40604.1	27775.3	11794.1	31805.4	37088.5	29692.6	39533.3	30212.7	-	-
MWSmce692	277.22	59.01	278.225	C18H30O2	[M-H]-	γ-Linolenic Acid	Lipids	Free fatty acids	506-26-3	1	68007.7	62389.2	71455	41108.1	31981.4	48856.2	46255.5	42830.9	48377.7	60201.2	56376	43009.3	C06426	ko00591,ko01040,ko01100
Lmsp003939	625.18	317.07	624.169	C28H32O16	[M+H]+	Isorhamnetin-3-O-galactoide-7-O-rhamnoside*	Flavonoids	Flavonols	-	3	447535	444521	450692	371072	337287	355058	327729	435911	379357	318743	391103	449802	-	-
Lmsp004045	625.18	317.07	624.169	C28H32O16	[M+H]+	Isorhamnetin-3-O-glucoside-7-O-rhamnoside*	Flavonoids	Flavonols	17331-71-4	3	447535	444521	450692	371072	337287	355058	327729	435911	379357	318743	391103	449802	-	-
pmb0639	757.22	595.2	756.211	C33H40O20	[M+H]+	Apigenin-8-C-glucoside-7-O-Sophoroside	Flavonoids	Flavones	-	3	243112	175034	250357	273256	217739	250154	153089	214770	212837	185193	180872	242690	-	-
Cmsn002480	523.22	475.2	524.226	C26H36O11	[M-H]-	Secoisolariciresinol-9'-O-glucoside	Lignans and Coumarins	Lignans	63320-67-2	3	22867.8	27063	31016.9	13068.1	20934.2	25209.1	13122.6	19241.5	16812.4	21032.7	26274.7	18974	-	-
Xmyp004945	757.22	287.06	756.211	C33H40O20	[M+H]+	Kaempferol-3-O-(6''-Rhamnosyl-2''-Glucosyl)Glucoside (Camelliaside A)	Flavonoids	Flavonols	135095-52-2	1	2.09594e+06	1.93184e+06	1.61377e+06	1.57207e+06	1.83665e+06	1.55262e+06	1.43722e+06	1.82466e+06	1.67962e+06	1.44227e+06	2.03928e+06	1.8344e+06	-	-
Lmhp009526	515.32	261.22	514.314	C27H46O9	[M+H]+	2-α-Linolenoyl-glycerol-1-O-glucoside*	Lipids	Glycerol ester	-	2	16674.9	12198.1	10245.4	15495.6	12287.8	12874.2	14025.7	20309.1	18520.7	21631.2	24530.7	17310.6	-	-
Zaln004082	335.08	179.03	336.085	C16H16O8	[M-H]-	3-O-caffeoylshikimic acid	Phenolic acids	Phenolic acids	-	3	53144.1	54745.9	44148	33739.9	36698.7	55474.9	29651.1	40622.3	43163.1	52100.8	46230.6	64492.8	-	-
pmp001059	521.19	209.08	520.179	C22H32O14	[M+H]+	Genipin-1-O-(2''-O-apiosyl)glucoside	Terpenoids	Monoterpenoids	-	3	1.4716e+06	2.67143e+06	1.67845e+06	1.38749e+06	1.28582e+06	830533	1.11895e+06	1.58223e+06	3.66733e+06	1.28126e+06	1.58532e+06	1.81782e+06	-	-
pmf0289	336.17	148.06	335.159	C15H21N5O4	[M+H]+	Riboprine	Nucleotides and derivatives	Nucleotides and derivatives	7724-76-7	3	359427	235095	239935	250313	196117	167835	191079	179283	249755	195008	203419	264843	C16427	ko00908,ko01110
NK10246260	162.06	116.05	161.048	C9H7NO2	[M+H]+	2,4-Dihydroxyquinoline	Alkaloids	Quinoline alkaloids	86-95-3	3	209419	170058	195856	169452	166344	162742	233823	172367	161606	197014	182863	139592	C16716	-
MWSslk056	239.08	181.07	238.07	C9H10N4O4	[M+H]+	Acefylline; Theophylline-7-acetic acid	Alkaloids	Alkaloids	652-37-9	3	22257	29805	21584	15271.3	8751.79	21736.8	19649.5	16621.1	25533.9	20441.4	24101.1	28876.4	-	-
Hmmp002121	469.12	317.08	468.069	C23H16O11	[M+H]+	Isorhamnetin-3-O-gallate*	Flavonoids	Flavonols	-	3	775002	708109	794843	737210	1.11539e+06	1.30633e+06	1.13674e+06	1.15648e+06	1.27902e+06	880949	798649	1.10932e+06	-	-
pma0104	369.1	207.07	368.09	C20H16O7	[M+H]+	N-Sinapoylhydroxycoumarin	Lignans and Coumarins	Coumarins	-	3	74292.2	82909.1	74956	101332	78128.1	106757	71558.9	75222.6	91523.9	77475.7	96937.6	69460.8	-	-
Zmcn003169	947.25	785.2	948.254	C43H48O24	[M-H]-	kaempferol-3-feruloyldiglucoside-7-glucoside	Flavonoids	Flavonols	-	3	16553.8	20948.1	21534.8	18011.4	13919.5	18596.7	13509	14772	22376.2	17723.3	12469.3	16149.2	-	-
Lssp210188	377.159	163.077	376.152	C20H24O7	[M+H]+	(7'R)-7'-Hydroxylariciresinol	Others	Others	-	3	130323	138943	118946	60772.1	91693.5	73089.4	51309.2	51970.3	67293	71336.7	100957	94164.9	-	-
Lmpp003268	757.22	287.06	756.211	C33H40O20	[M+H]+	Kaempferol-3-O-rutinoside-7-O-glucoside	Flavonoids	Flavonols	34336-18-0	2	1.35687e+06	1.25267e+06	1.57895e+06	2.10593e+06	2.09119e+06	1.64166e+06	1.37958e+06	1.91729e+06	1.44463e+06	1.39916e+06	1.54714e+06	1.95029e+06	-	-
Lmbn000193	103.004	59.0139	104.011	C3H4O4	[M-H]-	Tartronate semialdehyde*	Organic acids	Organic acids	2480-77-5	3	124062	114583	105063	95321.6	73535.7	79528.3	81950.6	108322	121256	63809.2	86045.9	89653.7	C01146	ko00053,ko00630,ko01100
mws1167	131	59.01	132.006	C4H4O5	[M-H]-	Oxalacetic acid	Organic acids	Organic acids	328-42-7	3	140211	181941	148293	257346	167842	105797	93639.2	263410	409972	227786	172724	167492	C00036	ko00010,ko00020,ko00250,ko00470,ko00620,ko00630,ko00710,ko00999,ko01100,ko01110,ko01200,ko01210,ko01230,ko01240
Lmpp003930	579.15	271.06	578.142	C30H26O12	[M+H]+	Apigenin-7-O-(6''-p-Coumaryl)glucoside	Flavonoids	Flavones	-	3	2.07463e+06	2.2906e+06	2.20366e+06	2.2286e+06	2.26626e+06	2.584e+06	2.09907e+06	3.21029e+06	2.68923e+06	2.12458e+06	2.69021e+06	1.92353e+06	-	-
Lmbn004847	179.07	146.04	180.079	C10H12O3	[M-H]-	4-Methoxyphenylpropionic acid	Phenolic acids	Phenolic acids	-	3	22496.8	23689.4	27598.1	18169.4	21348.4	10323.1	11387.8	10986.1	13613.6	20584.2	15635.2	22278.4	-	-
Wmzn000227	145.06	109.04	146.058	C6H10O4	[M-H]-	2,2-Dimethylsuccinic acid	Organic acids	Organic acids	597-43-3	3	29845.3	12353.5	23226.9	23006.3	42249.8	29298.3	49080.7	40974.4	18392	19654.5	26462.9	19785.6	-	-
Lmbp000123	164.07	56.05	163.067	C6H13NO2S	[M+H]+	L-Homomethionine	Amino acids and derivatives	Amino acids and derivatives	25148-30-5	3	63010.6	84447.1	146495	102652	35452.6	43887.1	39036.7	74097.5	35842.8	57142.6	69538.6	48701.7	C17213	ko00966,ko01110,ko01210
mws1593	665.21	161.04	666.222	C24H42O21	[M-H]-	D-Maltotetraose	Others	Saccharides	34612-38-9	3	26159.4	24902.9	31102.4	38157.9	46634.2	40781.8	58953.1	49959.7	57779.9	31424	44508.5	42704.6	C02052	-
Hmlp001371	235.11	120.08	234.1	C12H14N2O3	[M+H]+	Cyclo(Tyr-Ala)	Amino acids and derivatives	Amino acids and derivatives	21754-26-7	3	24536.9	19915.7	21563.8	17211.9	8861.02	26616.4	23741.2	23688.5	13638.7	12924.5	17052.3	18518.4	-	-
pmn001547	589.12	437.1	590.127	C27H26O15	[M-H]-	3-Hydroxy-5-Methylphenol-1-O-(6'-Digalloyl)Glucoside	Phenolic acids	Phenolic acids	-	3	62931.8	68965.9	92856.2	79065.7	65984.6	73895.1	35199.3	59102.5	76133.8	65717.7	85551	94463.1	-	-
Lmgn000242	177.04	113.02	178.048	C6H10O6	[M-H]-	4,5,6-Trihydroxy-2-oxohexanoic acid	Organic acids	Organic acids	56742-44-0	3	22462.4	25507.5	26882.5	26915.4	34396.1	21771.6	29107.4	29718.2	40600.2	17993.7	24928.6	25184.5	C01216	ko00052,ko01100
Hmgp001916	671.18	347.07	670.174	C29H34O18	[M+H]+	3,3',5,7-Tetrahydroxy-4',6-Dimethoxyflavone-7-O-Gentiobioside; (Laciniatin-7-O-Gentiobioside)	Flavonoids	Flavonols	-	3	143529	133807	149813	148050	87725.6	105622	197281	200047	101022	108538	104524	143487	-	-
mws4170	179.056	59.0139	180.063	C6H12O6	[M-H]-	D-Glucose*	Others	Saccharides	50-99-7	1	8.13758e+06	7.39856e+06	8.00134e+06	9.00052e+06	9.94656e+06	9.27517e+06	1.27178e+07	1.11247e+07	1.25217e+07	1.11545e+07	7.9742e+06	8.65871e+06	C00031	ko00010,ko00030,ko00052,ko00500,ko00520,ko01100,ko01110,ko02010
Lmyn004037	601.12	439.09	602.127	C28H26O15	[M-H]-	Eriodictyol-7-O-(6''-O-galloyl)glucoside	Flavonoids	Flavanones	-	3	141949	118175	148219	130393	44215.2	83625.1	44213	56240.1	45758.6	89878.1	106571	129193	-	-
Zmpn004068	567.17	273.08	568.179	C26H32O14	[M-H]-	Phloretin-2'-O-(6''-O-xylosyl)glucoside	Flavonoids	Chalcones	-	3	51566.9	59789.6	60916.1	63445.7	71129.6	65723.9	44280.8	54661.3	78961.9	57552	81910.4	78925.3	-	-
pmp001284	331.28	313.27	330.277	C19H38O4	[M+H]+	Monopalmitin	Lipids	Glycerol ester	542-44-9	2	485895	664056	618086	619238	628789	560316	672460	647287	528147	470074	326580	445943	-	-
Lmsn005704	753.13	301	754.138	C35H30O19	[M-H]-	3-Hydroxyphloretin-4'-O-[4'',6''-O-(S)-HHDP]-β-D-glucoside	Flavonoids	Chalcones	-	3	23416.7	24179	9567.36	23402.8	19593	44264.3	19751.3	27908.2	25883.1	20933.6	28029.5	20305.7	-	-
pmb0662	787.21	463.1	786.201	C37H38O19	[M+H]+	Isoorientin-7-O-(6''-feruloyl)glucoside	Flavonoids	Flavones	-	3	21083.8	26021.1	22522	10479.3	14043.3	11827.7	12759	17575	14455.2	16939.3	18989.3	13019.9	-	-
pmb0620	787.23	625.1	786.222	C34H42O21	[M+H]+	Chrysoeriol-6,8-di-C-glucoside-7-O-glucoside	Flavonoids	Flavones	-	3	75742.1	52980.8	55744.8	272868	198742	116075	65378.6	115990	132041	112805	124142	85246.6	-	-
mws0371	327.23	283.24	328.24	C22H32O2	[M-H]-	Cis-4,7,10,13,16,19-Docosahexaenoic Acid	Lipids	Free fatty acids	6217-54-5	3	46707.2	60572.7	37764.5	79917.6	54678.7	36138.5	79534.9	38663.3	43432.7	52135.9	76078.6	68102.3	C06429	ko01040
Lmhp009773	515.32	261.22	514.314	C27H46O9	[M+H]+	1-α-Linolenoyl-glycerol-3-O-glucoside*	Lipids	Glycerol ester	-	2	13450.1	9872.52	17089.3	5216.92	23114	20845.3	5740.39	17058	21362.5	9901.31	10265.3	13756.1	-	-
Lmhp008763	452.28	311.26	451.27	C21H42NO7P	[M+H]+	LysoPE 16:1(2n isomer)	Lipids	LPE	-	3	7309.33	9117.05	10450	11708.6	9380.45	10295.1	7869.08	7230.87	7396.62	7532.73	9992.33	11051.4	-	-
mws1155	181.07	101.02	182.079	C6H14O6	[M-H]-	D-Mannitol*	Others	Saccharides	69-65-8	3	17344.3	37021.3	26050.2	29151.3	28276.1	34539.2	42885.2	39218.4	40918.9	33908.4	24081.3	25530.4	C00392	ko00051,ko01100,ko02010
Lmdn003756	193.05	135.05	194.058	C10H10O4	[M-H]-	Methyl caffeate	Phenolic acids	Phenolic acids	3843-74-1	3	152293	134511	129488	124251	135560	162654	79414.8	128757	138785	123733	150594	182252	C10477	-
pmb0464	458.15	116.03	457.143	C16H27NO14	[M+H]+	L-Aspartic acid-O-diglucoside	Amino acids and derivatives	Amino acids and derivatives	-	3	3.06858e+06	2.55908e+06	1.90712e+06	2.86245e+06	2.44621e+06	1.33899e+06	2.18668e+06	2.53064e+06	1.36207e+06	2.97934e+06	3.84864e+06	2.67132e+06	-	-
Hmyn007168	483.27	255.23	484.28	C22H45O9P	[M-H]-	LysoPG 16:0	Lipids	Glycerol ester	-	3	43334.4	21704.3	30551.4	21055.2	12626.7	14954.4	27207.6	22637.3	43914.5	45724.5	66560.4	52014.4	-	-
MWS1846	151.04	93.0347	152.047	C8H8O3	[M-H]-	Phenoxyacetic acid*	Phenolic acids	Phenolic acids	122-59-8	3	45693.7	46639.7	53390.8	46269.2	47930.3	70253.8	39639.8	53570.2	78953.2	51544.3	72879.9	54173.9	C02181	-
pme0170	217.13	158.08	216.122	C8H16N4O3	[M+H]+	N-Acetyl-L-Arginine	Amino acids and derivatives	Amino acids and derivatives	155-84-0	3	411284	366873	430897	435320	405024	361227	363576	536790	590781	367117	360465	502576	-	-
mws1299	449.11	299.05	448.101	C21H20O11	[M+H]+	Luteolin-8-C-glucoside (Orientin)	Flavonoids	Flavones	28608-75-5	2	768691	738814	820235	1.15179e+06	1.39154e+06	1.1557e+06	682373	971152	1.06374e+06	902209	864706	1.22053e+06	C10114	-
Hmcn002875	301.04	255.02	302.043	C15H10O7	[M-H]-	6-Hydroxyluteolin	Flavonoids	Flavones	18003-33-3	3	38583.5	47097.2	38093.2	40324	47769.4	56983.8	32741.1	44883.5	61114.3	65836.3	56400.9	44052.8	C10072	-
Lmrn003000	165.06	103.06	166.063	C9H10O3	[M-H]-	2-Hydroxy-3-phenylpropanoic acid	Phenolic acids	Phenolic acids	7326-19-4	2	174732	196694	216735	249365	95109.6	192204	143116	90738.6	101535	142462	185254	213027	C05607	ko00360,ko00960,ko01100,ko01110
Lmhp002031	245.19	86.1	244.179	C12H24N2O3	[M+H]+	L-Leucyl-L-Leucine	Amino acids and derivatives	Amino acids and derivatives	3303-31-9	3	67528.9	55690	83670.4	74891.8	77905.7	47102.2	162901	77263.7	81415.1	58712.6	87106	70601.8	-	-
pmp001270	494.32	184.07	493.317	C24H48NO7P	[M+H]+	LysoPC 16:1	Lipids	LPC	76790-27-7	3	66839.4	92921.8	88100	204836	138032	72587.8	108614	120737	139555	74851.4	112008	92984.9	-	-
mws0093	179.07	146.04	180.079	C10H12O3	[M-H]-	Coniferyl alcohol	Phenolic acids	Phenolic acids	458-35-5	3	58927.3	91869.8	75811.7	38414.7	54826.2	54381.3	36237.9	37401	52415.3	38494.7	57050.3	54031.6	C00590	ko00940,ko00999,ko01100,ko01110
MWSmce581	137.03	91.02	138.032	C7H6O3	[M-H]-	2,4-Dihydroxybenzaldehyde	Others	Aldehyde compounds	95-01-2	3	93101.4	86371	80058.9	59785.8	40076.3	60459.8	72664.4	51071.5	98754	73075.3	105629	106404	-	-
Lmmp000897	611.14	287.05	610.132	C30H26O14	[M+H]+	Gallocatechin-(4α→8)-gallocatechin	Flavonoids	Flavanols	-	3	834509	896417	797403	807136	878714	844733	443201	778565	887277	783113	550726	813132	-	-
Lmgn001670	137.03	108.02	138.032	C7H6O3	[M-H]-	Salicylic acid	Phenolic acids	Phenolic acids	69-72-7	3	52018.3	59728	41436.6	39580.6	41988.7	45995.2	38867.2	42597.3	48961.8	54806.5	74360.6	52048.6	C00805	ko01100,ko01110,ko04075
Lmhp008513	677.37	261.22	676.367	C33H56O14	[M+H]+	2-α-Linolenoyl-glycerol-1,3-di-O-glucoside	Lipids	Glycerol ester	-	3	10284.4	11105.9	13076.5	6452.32	12285	11556.4	12832.2	11800.4	8800.1	13121	13266.1	9051.7	-	-
Lmjp003090	385.11	223.06	384.106	C17H20O10	[M+H]+	Isofraxidin-7-O-glucoside	Lignans and Coumarins	Coumarins	483-91-0	3	101872	72889.5	98431.1	123446	122605	102387	118477	131824	122470	118977	93234.9	140985	-	-
Lmsn002578	937.1	609.15	938.102	C41H30O26	[M-H]-	Tellimagrandin II	Tannins	Tannin	81571-72-4	3	5212.3	10761.2	24385.9	6125.31	5299.54	2036.01	6774.72	4672.3	7301.74	4206.57	5765.3	6358.5	C10224	-
Ymjm000095	439.36	203.18	438.35	C30H46O2	[M+H]+	13,28-Epoxyolean-11-en-3-one	Terpenoids	Triterpene	-	3	57468.5	77999.6	80785	83006.1	99590	74956.7	59379.5	69424.7	74153.5	66586.9	55982	83946.8	-	-
pme1306	250.05	134.06	249.04	C8H12NO6P	[M+H]+	Pyridoxine-5'-phosphate	Others	Vitamin	447-05-2	3	22917.1	19134.8	21188.6	27239.9	31435.3	21613.9	26165.2	31376.9	29480.5	28126.8	19900.4	29895.5	C00627	ko00750,ko01100,ko01240
Lmqp007185	579.15	147.05	578.142	C30H26O12	[M+H]+	Kaempferol-3-O-(4''-O-p-Coumaroyl)rhamnoside	Flavonoids	Flavonols	-	3	91292.7	95211.5	54262.6	44757.1	52025.3	49385.6	48557.2	63341.6	69268.9	43607	66134.7	54760.6	-	-
Zmcp002727	935.24	287.06	934.238	C42H46O24	[M+H]+	kaempferol-3-caffcoyldiglucoside-7-glucoside	Flavonoids	Flavonols	-	3	26752.5	15954.9	28804.7	39808	42323.6	45172.4	19988.4	35124.8	44752	20904.3	30424.1	30989.7	-	-
HJAP148	581.15	287.06	580.143	C26H28O15	[M+H]+	Kaempferol-3-O-sambubioside	Flavonoids	Flavonols	27661-51-4	3	217488	239516	329323	230289	255850	99406.1	112107	263147	285644	202669	302007	231392	-	-
Zmbp002461	267.08	249.07	266.069	C15H10N2O3	[M+H]+	3-(2'-Hydroxyl-phenyl)-4-(3H)-quinazolone	Alkaloids	Alkaloids	-	3	12141.3	17986.8	14331	52277.9	39004.3	53558.6	31436	25634.9	33124.8	27747.4	21978.3	33602.8	-	-
Qacp005550	523.14	229.05	522.137	C24H26O13	[M+H]+	1,3-Dihydroxyxanthone-glucose-arabinoside	Others	Xanthone	-	3	315619	179583	248358	478449	527848	136145	239043	177352	287878	188871	289911	253314	-	-
pmp001311	627.16	303.1	626.148	C27H30O17	[M+H]+	6-Hydroxykaempferol-7,6-O-Diglucoside	Flavonoids	Flavonols	-	3	293012	351600	332323	266686	267883	293996	195642	194629	333542	334511	240283	232307	-	-
ML10171848	147.03	85.03	148.037	C5H8O5	[M-H]-	D-Arabinono-1,4-lactone	Others	Saccharides	2782-09-4	3	87402.7	85715.5	110876	97820.2	380887	76803.6	112983	138886	186084	78057	120053	100153	C00652	ko00053,ko01100
pmn001370	681.24	519.19	682.247	C32H42O16	[M-H]-	Pinoresinol-4,4'-O-di-O-glucoside	Lignans and Coumarins	Lignans	63902-38-5	3	9338.13	12236.1	16143.9	14246.7	17559.4	92002.1	4985.85	14595.4	17146.8	18736.9	28804.6	23898.5	-	-
mws1565	389.14	209.08	388.137	C17H24O10	[M+H]+	Geniposide	Terpenoids	Monoterpenoids	24512-63-8	3	2.2025e+06	1.7651e+06	1.14767e+06	1.32298e+06	1.5924e+06	1.36726e+06	1.36997e+06	2.00899e+06	1.83895e+06	2.01462e+06	1.62861e+06	1.30225e+06	C09781	-
pmn001606	309.28	309.28	310.287	C20H38O2	[M-H]-	Eicosenoic acid	Lipids	Free fatty acids	26764-41-0	3	1.56987e+06	2.12517e+06	1.82928e+06	1.25755e+06	1.24962e+06	1.27554e+06	1.31804e+06	835821	948226	1.33422e+07	2.04707e+07	1.59614e+07	C16526	ko01040
pme0257	111.02	67.03	112.027	C4H4N2O2	[M-H]-	Uracil	Nucleotides and derivatives	Nucleotides and derivatives	66-22-8	3	18906.7	23876.8	21961.6	24711.1	20365.9	30061.9	5161.4	17899.5	20573.7	19338.6	27489.9	30025.8	C00106	ko00240,ko00410,ko00770,ko01100,ko01232
Lmmp003783	479.09	303.05	478.075	C21H18O13	[M+H]+	Quercetin-3-O-glucuronide	Flavonoids	Flavonols	22688-79-5	3	25491.3	23374.3	17395.5	31243.6	19584	26756.2	12524.4	38858.2	41119.5	23952.8	15291.2	20254.9	-	-
pme1730	117.02	73.03	118.027	C4H6O4	[M-H]-	D-Erythronolactone	Organic acids	Organic acids	15667-21-7	3	71435.1	64495.8	59927.5	63067.8	48602.7	51019.9	68084.7	76592.2	65409.9	81781.7	75082.7	52463.8	-	-
Hmgp003086	639.192	331.081	638.185	C29H34O16	[M+H]+	Tricin-7-O-rutinoside*	Flavonoids	Flavones	-	3	215536	218952	184528	162541	192085	194466	162299	183137	220048	161393	134878	208069	-	-
mws0972	131.07	85.07	132.079	C6H12O3	[M-H]-	6-Hydroxyhexanoic acid	Organic acids	Organic acids	1191-25-9	3	54422.9	54861.1	59864.8	63206.6	46827	35815	35845.3	45779.3	35676.2	54701.3	64804.6	84222.7	C06103	-
Zmhp003113	903.26	147.04	902.248	C42H46O22	[M+H]+	Vitexin-2''-O-(6'''-p-coumaroyl)glucoside-4'-O-glucoside	Flavonoids	Flavones	-	3	332820	309747	279812	262013	337886	342402	330691	322447	278795	302792	285461	194885	-	-
mws0359	241.22	241.22	242.225	C15H30O2	[M-H]-	Pentadecanoic Acid	Lipids	Free fatty acids	1002-84-2	3	605088	517633	470370	570628	400270	550773	432897	387355	376044	764328	563187	504421	C16537	-
pmb2791	309.21	209.05	310.214	C18H30O4	[M-H]-	9-Hydroperoxy-10E,12,15Z-octadecatrienoic acid	Lipids	Free fatty acids	111004-08-1	3	101395	103331	99171.5	85114.2	86157.6	98591	83991.1	145355	96040.9	104874	99968.7	148302	C16321	ko00592,ko01110
Lmlp002765	229.12	201.13	228.115	C15H16O2	[M+H]+	Stilbostemin B	Phenolic acids	Phenolic acids	162411-67-8	2	13086.3	9413.89	19206.7	14136.5	9833.67	10469.3	12564.4	18793.9	14652.7	14561	10132.3	16044.9	-	-
Qmyp010506	231.07	153.02	230.058	C13H10O4	[M+H]+	2,4,6-Trihydroxybenzophenone	Others	Others	3555-86-0	3	254193	206207	242565	223865	261391	222979	201424	220600	172470	137487	218436	178501	C06356	-
pme0120	118.09	101.06	117.079	C5H11NO2	[M+H]+	5-Aminovaleric acid	Organic acids	Organic acids	660-88-8	3	34228	34599.3	28911	50558	53164.6	31601.7	38941.8	53118.6	47806.4	46308	35789	57059.2	C00431	ko00310,ko00330,ko00470,ko01100
Hmqp002567	284.13	147.04	283.121	C17H17NO3	[M+H]+	4-Hydroxycinnamic acid p-hydroxyphenethylamine*	Phenolic acids	Phenolic acids	-	3	28584.4	29500.7	27009.4	17116.9	15857.6	15395.1	31804.6	19001.2	35122.3	15000	23564.6	22494.5	-	-
Qacp004850	567.17	273.07	566.164	C26H30O14	[M+H]+	3-Hydroxy-1,2-dimethoxyxanthone-glucose-arabinoside	Others	Xanthone	-	3	642645	642236	574395	708209	818306	768714	659946	664482	801175	889465	838098	562239	-	-
pmp000577	461.12	285.08	460.116	C26H20O8	[M+H]+	Acacetin-7-O-glucuronide	Flavonoids	Flavones	-	3	18783.4	23789.2	25348.8	30079.3	30828.4	31045	20778.3	19337	23945.8	29106.7	18042.9	24803.2	-	-
pmp000596	627.16	465.1	626.148	C27H30O17	[M+H]+	Quercetin-3-O-(2''-O-galactosyl)glucoside	Flavonoids	Flavonols	56782-99-1	3	339463	311009	284802	317278	390869	450340	311007	291889	319543	211330	337344	312980	-	-
Wacn003131	353.05	127	354.059	C15H14O10	[M-H]-	2-O-P-Coumaroylhydroxycitric Acid	Phenolic acids	Phenolic acids	-	3	46288.7	59680.4	48100.3	37309.8	25798	62101	19137.9	29712.6	48139.6	38550	40185.4	57700.2	-	-
Lmhp012042	355.28	263.24	354.277	C21H38O4	[M+H]+	2-Linoleoylglycerol	Lipids	Glycerol ester	3443-82-1	3	14268.8	13431.4	15348.3	18730.6	19170.2	19061.2	13559.8	16816.6	15339.4	13774.4	21375.3	15654.1	-	-
mws0520	224.09	136.08	223.084	C11H13NO4	[M+H]+	N-Acetyl-L-tyrosine	Amino acids and derivatives	Amino acids and derivatives	537-55-3	3	75327.8	65310.2	84131.9	57686.9	72227.2	60176.1	73580.3	91310.6	63758.6	59162.1	64319.2	90383.6	-	-
Lhmp122023	441.1	193.05	440.096	C19H20O12	[M+H]+	3-O-caffeoyl malonyl quinic acid	Others	Others	-	3	55809.9	29091.6	21305.4	30570.2	30073.5	41473	33793.6	36358.2	37556	55869.1	35020.5	42442.5	-	-
pmb0532	349.05	137.05	348.047	C10H13N4O8P	[M+H]+	Inosine 5'-monophosphate	Nucleotides and derivatives	Nucleotides and derivatives	131-99-7	3	75233.2	65040.3	77225.6	76792.1	70987.4	108707	105421	115975	136951	68886.6	108290	78907.3	C00130	ko00230,ko01100,ko01110,ko01232,ko01240
Zmjp009119	375.11	345.06	374.1	C19H18O8	[M+H]+	5,4'-Dihydroxy-3,6,7,3'-tetramethoxyflavone*	Flavonoids	Flavones	130252-52-7	3	5451.68	4900.05	4606.16	7787.07	5875.79	6870.21	4250.04	3494.62	5275.91	7775.69	6418.01	4749.87	-	-
Wagp009413	375.11	345.06	374.1	C19H18O8	[M+H]+	5,7-Dihydroxy-3,4',6,8-tetramethoxyflavone*	Flavonoids	Flavones	50461-86-4	3	5451.68	4900.05	4606.16	7787.07	5875.79	6870.21	4250.04	3494.62	5275.91	7775.69	6418.01	4749.87	-	-
Zmpn000095	261.04	78.96	262.045	C6H15O9P	[M-H]-	Sorbitol-6-phosphate	Others	Saccharides	20479-58-7	3	24864.5	12181.4	24538.4	19157.1	13858.8	24464.7	13854.7	16609	26852	20371.7	12427.7	17074.6	C01096	ko00051,ko01100
MWSmce052	455.36	455.36	456.36	C30H48O3	[M-H]-	3-Hydroxyurs-12-en-28-oic acid (3-Epiursolic acid)	Terpenoids	Triterpene	989-30-0	3	824267	1.03322e+06	943676	772065	1.18681e+06	1.14978e+06	1.41548e+06	1.94567e+06	528725	822310	1.27166e+06	1.328e+06	-	-
pmp000127	625.18	607.17	624.169	C28H32O16	[M+H]+	Chrysoeriol-6,8-di-C-glucoside	Flavonoids	Flavones	-	3	150521	176834	150017	139292	128194	175903	107397	182332	144428	103384	167993	128059	-	-
pme2996	161.02	117.03	162.032	C9H6O3	[M-H]-	4-Hydroxycoumarin	Lignans and Coumarins	Coumarins	1076-38-6	3	41906.5	37871.5	32575	14229.6	27591	19764.6	26444.7	24612.2	25062	39719.9	43948.9	26580.9	C20414	-
Hajp003546	437.14	139.04	436.137	C21H24O10	[M+H]+	catechin-3-O-α-L-rhamnopyranoside	Flavonoids	Flavanols	103630-03-1	2	724191	486846	668194	617531	829814	561391	493711	520935	532858	689079	418878	662565	-	-
Lmsp003853	919.25	303.051	918.243	C42H46O23	[M+H]+	Quercetin-3-O-(6''-O-p-coumaroyl)sophoroside-7-O-rhamnoside	Flavonoids	Flavonols	-	3	22241.2	24483.5	34756.1	31168.7	28773.7	14366.7	24082.6	26983.1	29497.7	22250	37324.3	29845	-	-
Lmgp001898	162.06	116.05	161.048	C9H7NO2	[M+H]+	4,6-Dihydroxyquinoline	Alkaloids	Quinoline alkaloids	3517-61-1	3	50561.8	37932.9	28356	31906.2	31785.2	25846.7	31827.9	31123.6	36795.6	25961.5	23289	37245.6	C05639	ko00380,ko01100
YC512118	282.28	247.24	281.272	C18H35NO	[M+H]+	Oleamide (9-Octadecenamide)	Lipids	Free fatty acids	301-02-0	3	32011.1	25645.1	31465.7	20399	54834.2	21317.4	10438.3	9463.22	13624.9	34908.2	20865	32898.5	C19670	-
mws0145	151.04	93.03	152.047	C8H8O3	[M-H]-	O-Anisic acid (2-Methoxybenzoic acid)*	Phenolic acids	Phenolic acids	529-75-9	3	27575.8	27524.5	35486.3	14011.7	14062.7	23999.4	24419.4	15384.9	21968.1	25059.6	39299.8	26611.6	-	-
Lmgn000219	101.02	55.02	102.032	C4H6O3	[M-H]-	Succinic semialdehyde	Organic acids	Organic acids	692-29-5	3	21032.4	18797.3	25009.4	32444.6	22224.6	31717.3	26168.8	28877.2	37480.4	20459.8	29374.3	35767	C00232	ko00250,ko00350,ko00650,ko00750,ko00760,ko01100,ko01200
Zmbp002117	176.07	133.05	175.063	C10H9NO2	[M+H]+	1-Methoxy-3-indolealdehyde	Alkaloids	Plumerane	-	3	61336.6	67743.4	53511.6	49048.5	25395.9	40312	77440.8	28131.2	61141.4	34293.4	58232.9	41447.1	-	-
Xmyp005599	611.16	287.06	610.153	C27H30O16	[M+H]+	Kaempferol-3-O-galactoside-4'-O-glucoside	Flavonoids	Flavonols	-	3	362042	162478	349205	223346	162672	356753	358730	275949	178974	316075	175552	280326	-	-
Lmsp004090	933.27	317.07	932.259	C43H48O23	[M+H]+	Isorhamnetin-3-O-(6''-O-p-coumarol)sophoroside-7-O-rhamnoside	Flavonoids	Flavonols	-	3	959.551	4897.7	7515.1	3195.88	6152.56	11540.6	17113.6	9037.68	14350	4666.13	7102.45	4290.76	-	-
Zmjp003179	581.15	449.11	580.143	C26H28O15	[M+H]+	Orientin-2''-O-xyloside	Flavonoids	Flavones	-	3	187791	156610	142658	137255	142869	91024	150329	96886.6	117067	79210.4	141486	132769	-	-
pme2761	161.01	73.03	162.016	C5H6O6	[M-H]-	4-Hydroxy-2-oxoglutaric acid	Organic acids	Organic acids	1187-99-1	3	176926	149189	150555	213841	281664	288188	240804	124416	377119	219153	222143	126206	C01127	ko00630,ko01100
MWS20202	485.09	153.02	484.085	C20H20O14	[M+H]+	1,6-Di-O-galloyl-β-D-glucose	Phenolic acids	Phenolic acids	-	3	71202.5	108806	141199	79257.8	142174	77554.5	97826.7	82705.4	92067.3	152615	102572	89823	C04101	-
mws0474	229.14	211.13	230.152	C12H22O4	[M-H]-	Dodecanedioic aicd	Lipids	Free fatty acids	693-23-2	3	4110.56	4723.73	4672.43	5347.66	5135.84	4862.03	4544.59	6331.13	4303.4	3466.11	5926.84	3981.59	C02678	-
Lmln001951	595.13	300.03	596.138	C26H28O16	[M-H]-	Quercetin-3-O-(6''-O-arabinosyl)glucoside	Flavonoids	Flavonols	-	3	12403.6	27345.2	17719.9	17441.2	16928.5	14733	18330	15995	21009.8	14497.7	16818.4	24929.2	-	-
pme0151	115.05	98.02	114.043	C4H6N2O2	[M+H]+	5,6-Dihydrouracil	Nucleotides and derivatives	Nucleotides and derivatives	504-07-4	3	78944.9	70482.2	61838.9	112767	108181	91321.6	80952.5	68711.1	89587	40133.1	52395.2	72713	C00429	ko00240,ko00410,ko00770,ko01100
HJAP012	419.1	383.07	418.09	C20H18O10	[M+H]+	Luteolin-8-C-arabinoside	Flavonoids	Flavones	-	3	160529	121558	118309	174042	222684	201613	162589	208451	138617	96918.7	182600	148005	-	-
Zmjp012331	457.37	439.36	456.36	C30H48O3	[M+H]+	Lupa-12,20(29)-diene-3,27,28-triol (Oleanderol)	Terpenoids	Triterpene	114906-01-3	3	3.36696e+06	1.74902e+07	1.77106e+07	2.28688e+07	1.25699e+07	2.35801e+07	1.53997e+07	1.67127e+07	1.8223e+07	58299.2	104595	71466.1	-	-
Lnrp102163	757.21	303.05	756.211	C33H40O20	[M+H]+	Quercetin-3-O-rutinoside-7-O-rhamnoside	Flavonoids	Flavonols	-	3	187803	206177	197069	224894	271332	134480	213916	228275	230651	152018	274523	185310	-	-
Wmmp000162	183.03	124.02	184.037	C8H8O5	[M-H]-	5-hydroxyisovanillic acid	Phenolic acids	Phenolic acids	-	1	324363	258015	348926	290779	260671	519631	354063	153024	438179	185089	324760	207109	-	-
Zmjp004875	347.07	315.06	346.069	C17H14O8	[M+H]+	5,6,3',4'-Tetrahydroxy-3,7-dimethoxyflavone	Flavonoids	Flavones	-	3	50534.3	40071.1	50371.4	53100.7	41504.8	79185.2	48832.6	44467.5	66328.8	56722.2	29493.5	41006.2	-	-
MWSslk140	192.07	56.05	191.062	C7H13NO3S	[M+H]+	N-Acetyl-L-Methionine	Amino acids and derivatives	Amino acids and derivatives	65-82-7	3	40919.1	35281.7	41022.8	51436.5	54003.3	41749	34419.7	37264.3	57226.5	49404.9	51214.7	26642	C02712	-
Wbtn006721	285.04	133.03	286.048	C15H10O6	[M-H]-	6,8-dihydroxy-3-methyl-9-oxoxanthene-1-carboxylic acid	Others	Ketone compounds	-	3	20230	28108.6	15427.2	22228.1	20706.2	17033.6	13361.4	15370.2	22524.7	31765.5	29810.6	16230.2	-	-
pma6218	419.13	383.1	418.126	C21H22O9	[M+H]+	O-MethylNaringenin-8-C-arabinoside	Flavonoids	Flavanones	-	3	262266	273016	273717	396195	366173	311107	389460	261784	370784	448657	230923	323478	-	-
Lmxn006423	150	122.01	151.009	C7H5NOS	[M-H]-	2(3H)-Benzothiazolone	Alkaloids	Alkaloids	934-34-9	3	13380.1	15035.5	8982.92	10855.3	12065.6	14770.9	9515.71	10494.2	19087.5	8014.56	12737.4	16064.8	-	-
Lmlp001118	448.2	286.15	447.189	C23H29NO8	[M+H]+	3'-Glucosyl-6,7-dihydroxy-N-methyl-benzyltetrahydroisoquinoline	Alkaloids	Isoquinoline alkaloids	-	3	61333.7	61830.2	59143.6	56405.1	58339.1	61368.5	56564.9	65595.6	64506.8	49030.5	99125.1	81522.3	-	-
MWSmce328	517.13	163.04	516.127	C25H24O12	[M+H]+	Isochlorogenic acid C	Phenolic acids	Phenolic acids	57378-72-0	3	132051	109942	147357	110706	173652	121465	136213	75867.3	129206	90428.5	183299	141319	-	-
pmf0426	939.11	769.09	940.118	C41H32O26	[M-H]-	1,2,3,4,6-Penta-O-galloyl-β-D-glucose	Phenolic acids	Phenolic acids	14937-32-7	3	38512.9	47370	44278.7	34971.4	34248.5	42453.7	25093.3	28012.6	35796.6	113718	77912.3	57462.1	C04576	ko00999
MWS4285	89.02	71.02	90.0317	C3H6O3	[M-H]-	L-Lactic Acid	Organic acids	Organic acids	79-33-4	3	19344	19138.5	22668.4	14973	8785.44	16863.3	15524.1	26112.2	31106	24723.3	12567	25628.3	C00186	ko00010,ko00051,ko00620,ko00640,ko01100,ko01110
mws0805	308.1	87.01	309.106	C11H19NO9	[M-H]-	N-Acetylneuraminic acid	Amino acids and derivatives	Amino acids and derivatives	131-48-6	3	21899.7	13585.3	15786.9	28138.2	14114	26188.5	30264.5	24782.6	29427.4	24647.6	28031.6	13351.8	C00270	ko00520,ko01100,ko01250
mws0124	247.11	130.06	246.1	C13H14N2O3	[M+H]+	N-(3-Indolylacetyl)-L-alanine	Amino acids and derivatives	Amino acids and derivatives	57105-39-2	3	26519	39911.1	46020.2	25794.7	49952.6	18774.4	16195.2	40338.9	30655	32340.3	31978.1	15906.9	-	-
MWSmce329	185.08	125.06	184.074	C9H12O4	[M+H]+	Antiarol; 3,4,5-Trimethoxyphenol	Phenolic acids	Phenolic acids	642-71-7	3	94847.5	69721	75431.1	56580.4	58759.6	54585.2	58545.5	60318	86949.6	40833	72031.7	87384.3	C10765	-
Lmgn000160	131.05	70.03	132.054	C4H8N2O3	[M-H]-	3-Ureidopropionic Acid	Organic acids	Organic acids	462-88-4	3	9082.2	5269.32	4413.55	12308.7	21849.3	5096.59	3892.23	2716.92	8928.72	10128	5551.56	5808.05	C02642	ko00240,ko00410,ko00770,ko01100
pmb0962	235.17	118.09	234.158	C10H22N2O4	[M+H]+	L-Lysine-Butanoic Acid	Amino acids and derivatives	Amino acids and derivatives	80407-71-2	3	16005.1	22258.9	15281.7	41184.2	52242.1	15275.8	47589.6	48058	31569.8	31608.8	17192.6	38626.9	-	-
pmn001534	787.1	617.08	788.107	C34H28O22	[M-H]-	1,2,3,6-Tetra-O-galloyl-β-D-glucose	Phenolic acids	Phenolic acids	79886-50-3	3	22169.4	29501.3	26321.7	21351.7	21109.8	24117.2	14730.4	20228.1	16985.3	142160	100763	62226.8	C04516	-
pmb0571	565.16	271.6	564.148	C26H28O14	[M+H]+	Apigenin-7-O-(2''-glucosyl)arabinoside	Flavonoids	Flavones	-	3	38041.2	38237.5	45783	54198.6	44630.7	24589	31265.7	43719.8	40462.9	28495.8	28791.2	53877	-	-
Wbtp004753	303.05	229.05	302.043	C15H10O7	[M+H]+	1,2,3,7,8-pentahydroxy-6-methylanthracene-9,10-dione	Flavonoids	Other Flavonoids	-	3	582571	891325	710576	1.37146e+06	517571	915760	606629	1.22774e+06	1.55199e+06	529036	542897	1.01485e+06	-	-
YC512117	277.22	149.02	276.209	C18H28O2	[M+H]+	Stearidonic acid	Lipids	Free fatty acids	20290-75-9	3	45116.4	23288.5	23392.6	67928.6	51752.9	29226.2	30141	30999.4	43068.2	26140	24669.8	50850.3	C16300	ko00592,ko01110
Lmzp012394	441.37	219.17	440.365	C30H48O2	[M+H]+	3,4-Secours-4(23),12-dien-3-oic acid (Roburic acid)	Terpenoids	Triterpene	6812-81-3	3	126056	462323	382949	120514	153559	596245	150198	126248	109121	64378	46694.3	108413	-	-
pmn001647	865.2	713.16	866.206	C45H38O18	[M-H]-	Procyanidin C2	Tannins	Proanthocyanidins	37064-31-6	2	1.29002e+06	782149	851626	1.61387e+06	1.40207e+06	1.69282e+06	527695	1.1765e+06	782149	949805	892143	1.85312e+06	-	-
Hmyp002315	303.04	257.04	302.043	C15H10O7	[M+H]+	3,5,7,4'-Tetrahydroxy-Coumaronochromone	Others	Chromone	-	3	736673	545209	473567	860665	887503	661712	397352	1.179e+06	588429	444842	896276	1.17205e+06	-	-
HJAP119	771.22	317.06	770.227	C34H42O20	[M+H]+	Rhamnetin-3-O-Rutinoside-5-O-rhamnoside	Flavonoids	Flavonols	-	3	26144.5	18450.5	19020.6	23191.8	17463.4	25588.8	25393.8	33611.5	21797.3	23426.8	10865.9	31446.6	-	-
											4.12492e+09	4.11035e+09	4.08153e+09	4.36801e+09	4.01916e+09	4.10015e+09	4.03245e+09	4.35525e+09	4.48376e+09
